# Supplementary material for: Genomic prediction and genome-wide association study for dagginess and host internal parasite resistance in New Zealand sheep
Source: BMC Genomics. 2015 Nov 17;16:958. doi: 10.1186/s12864-015-2148-2 (PMC4650926; doi:10.1186/s12864-015-2148-2)
Supplement: Additional file 1: — List of genes within 100kbp region surrounding the best SNPs with -log 10 ( P ) > 4 for each trait, listed by OAR (chr) and coordinate on Ovine genome v3.1. (XLSX 11 kb) [file 12864_2015_2148_MOESM1_ESM.xlsx]

## Sheet: Sheet1
SNP Name	Chr	Coordinate	Trait1	P value	-log10(P)	Genes2	OMIM3
s22519	1	111857157	AFEC	7.03e-06	5.153	NOS1AP	605551
OAR1_166405159	1	154550560	DAG3	6.63e-05	4.178	HTR1F	182134
OAR2_138309230	2	129945082	AFEC	4.77e-05	4.321	CCDC141
OAR3_2166490	3	2321659	FEC1	3.24e-05	4.49	SARDH; DBH; ADAMTSL2 (pr); FAM163B	604455; 609312; 612277; n
s73301	3	138435469	DAG8	4.48e-05	4.349	COL2A1; HALZ2; TMEM106C; LOC100850736	120140; n; n
OAR3_213095922_X	3	197978242	FEC1/FEC2	7.89E-05 - 3.62E-05	4.103 - 4.441
OAR4_93103283	4	87683754	AFEC	4.46e-05	4.351
OAR4_109160452	4	102585799	FEC1/FEC2	1.95e-05	4.711	TTC26 (pr); UBN2 (pr)
s35981	5	1844788	DAG8	3.61e-05	4.442	ADAMTS2	604539
s00729	5	44873841	FEC2	8.2e-05	4.086	TGFBI; SMAD5	601692; 603110
OAR6_90538374	6	82758478	DAG3	2.73e-05	4.563
OAR6_126775675	6	111659846	AFEC	5.79e-05	4.237	LDB2; GLEAN pr	603450; n
s65809	7	45194749	FEC1	3.06e-06	5.515	VPS13C	608879
OAR7_49957523	7	45223218	FEC1	1.63e-05	4.789
OAR8_75725850_X	8	70561492	DAG8	1.07e-05	4.97	GRM1	604473
OAR8_76325701	8	71141955	DAG8	6.17e-05	4.21
s36619	8	89869436	FEC2	2.17e-05	4.663	THBS2 (pr)	188061
OAR11_37440114	11	35100789	FEC1/AFEC	4.01E-05 - 3.32E-06	4.397 - 5.479	MBTD1; NME1; NME2;	n; 156490; 156491
OAR12_23611167	12	20519420	FEC2	4.43e-05	4.353
s52732	12	58182486	FEC2	5.78e-05	4.238
DU204611_391	13	5921490	FEC1	9.09e-06	5.041	ISCA1 (pr)	611006
s22390	15	40210579	DAG3/DAG8	5.04E-06 - 2.72E-10	5.297 - 9.565
OAR15_80616593	15	74407015	AFEC	4.91e-05	4.309	SNORD67; CKAP5	n; 611142
OAR15_81276710_X	15	74959029	AFEC	4.9e-05	4.31	PHF21A	608325
OAR16_61003181	16	55853415	FEC1/FEC2	9.13E-05 - 7.96E-06	4.040 - 5.099	LOC100850386
s53702	19	23010656	FEC1	1.71e-05	4.768	CRBN; TRNT1; IL5Ra	609262; 612907; 147851
DU476540_529	19	25639818	FEC1	8.57e-05	4.067	LOC100507244
s12866	25	19038602	FEC1	7.5e-05	4.125
OAR25_43559997	25	41241866	AFEC	9.72e-05	4.012	FAM35A; GLUD1 (pr); LOC781772	n; 138130; n
OAR26_18919058	26	15951799	FEC1	3.99e-05	4.399
OAR26_21546761	26	18255713	FEC1	6.33e-06	5.199	MTUS1	609589
OAR26_25273391	26	21531793	FEC1/FEC2/AFEC	8.38E-08 - 2.18E-11	7.077 - 10.662	SGCZ	608113
1 DAG3, DAG8: dag score at 3 and 8 months; FEC1, FEC2, AFEC: faecal egg count in summer, autumn and as adult.
2 underline gene: SNP is located within this gene; pr: predicted gene
3 n: no OMIM reference number
