# Supplementary material for: Genomic prediction and genome-wide association study for dagginess and host internal parasite resistance in New Zealand sheep
Source: BMC Genomics. 2015 Nov 17;16:958. doi: 10.1186/s12864-015-2148-2 (PMC4650926; doi:10.1186/s12864-015-2148-2)
Supplement: Additional file 3: — Output of protein domain matches from InterProScan 5 search of the 100kbp window around SNP s22390 located at OAR15: 40210579 on OARv3.1. (CSV 110 kb) [file 12864_2015_2148_MOESM3_ESM.csv]

##gff-version 3
##feature-ontology http://song.cvs.sourceforge.net/viewvc/song/ontology/sofa.obo?revision=1.269
##sequence-region 15 1 100001
15 . polypeptide 1 100001 . + . md5=f06142b0b31bf4e3f42ab94d03a8fd3d;ID=15
15 ProSitePatterns protein_match 42855 42868 . + . Name=PS00243;signature_desc=Integrins beta chain cysteine-rich domain signature.;Target=15 42855 42868;status=T;ID=match$1_42855_42868;Ontology_term="GO:0007160"	GO:0007229	GO:0008305	GO:0004872	GO:0007155	GO:0005102;date=27-08-2015;Dbxref="InterPro:IPR015812"
15 ProSitePatterns protein_match 23148 23161 . + . Name=PS00243;signature_desc=Integrins beta chain cysteine-rich domain signature.;Target=15 23148 23161;status=T;ID=match$2_23148_23161;Ontology_term="GO:0007160"	GO:0007229	GO:0008305	GO:0004872	GO:0007155	GO:0005102;date=27-08-2015;Dbxref="InterPro:IPR015812"
15 ProSitePatterns protein_match 14713 14726 . + . Name=PS00243;signature_desc=Integrins beta chain cysteine-rich domain signature.;Target=15 14713 14726;status=T;ID=match$3_14713_14726;Ontology_term="GO:0007160"	GO:0007229	GO:0008305	GO:0004872	GO:0007155	GO:0005102;date=27-08-2015;Dbxref="InterPro:IPR015812"
15 ProSitePatterns protein_match 74114 74127 . + . Name=PS00243;signature_desc=Integrins beta chain cysteine-rich domain signature.;Target=15 74114 74127;status=T;ID=match$4_74114_74127;Ontology_term="GO:0007160"	GO:0007229	GO:0008305	GO:0004872	GO:0007155	GO:0005102;date=27-08-2015;Dbxref="InterPro:IPR015812"
15 ProSitePatterns protein_match 44364 44379 . + . Name=PS00243;signature_desc=Integrins beta chain cysteine-rich domain signature.;Target=15 44364 44379;status=T;ID=match$5_44364_44379;Ontology_term="GO:0007160"	GO:0007229	GO:0008305	GO:0004872	GO:0007155	GO:0005102;date=27-08-2015;Dbxref="InterPro:IPR015812"
15 ProSitePatterns protein_match 25159 25174 . + . Name=PS00243;signature_desc=Integrins beta chain cysteine-rich domain signature.;Target=15 25159 25174;status=T;ID=match$6_25159_25174;Ontology_term="GO:0007160"	GO:0007229	GO:0008305	GO:0004872	GO:0007155	GO:0005102;date=27-08-2015;Dbxref="InterPro:IPR015812"
15 ProSitePatterns protein_match 62772 62787 . + . Name=PS00243;signature_desc=Integrins beta chain cysteine-rich domain signature.;Target=15 62772 62787;status=T;ID=match$7_62772_62787;Ontology_term="GO:0007160"	GO:0007229	GO:0008305	GO:0004872	GO:0007155	GO:0005102;date=27-08-2015;Dbxref="InterPro:IPR015812"
15 ProSitePatterns protein_match 24412 24454 . + . Name=PS60024;signature_desc=Agouti domain signature.;Target=15 24412 24454;status=T;ID=match$8_24412_24454;Ontology_term="GO:0005576"	GO:0009755;date=27-08-2015;Dbxref="InterPro:IPR007733"
15 ProSitePatterns protein_match 94768 94783 . + . Name=PS00243;signature_desc=Integrins beta chain cysteine-rich domain signature.;Target=15 94768 94783;status=T;ID=match$9_94768_94783;Ontology_term="GO:0007160"	GO:0007229	GO:0008305	GO:0004872	GO:0007155	GO:0005102;date=27-08-2015;Dbxref="InterPro:IPR015812"
15 SignalP_EUK protein_match 1 20 . + . Name=SignalP-noTM;Target=15 1 20;status=T;ID=match$10_1_20;date=27-08-2015
15 ProSitePatterns protein_match 43694 43708 . + . Name=PS00243;signature_desc=Integrins beta chain cysteine-rich domain signature.;Target=15 43694 43708;status=T;ID=match$11_43694_43708;Ontology_term="GO:0007160"	GO:0007229	GO:0008305	GO:0004872	GO:0007155	GO:0005102;date=27-08-2015;Dbxref="InterPro:IPR015812"
15 ProSitePatterns protein_match 81164 81177 . + . Name=PS00243;signature_desc=Integrins beta chain cysteine-rich domain signature.;Target=15 81164 81177;status=T;ID=match$12_81164_81177;Ontology_term="GO:0007160"	GO:0007229	GO:0008305	GO:0004872	GO:0007155	GO:0005102;date=27-08-2015;Dbxref="InterPro:IPR015812"
15 ProSitePatterns protein_match 47376 47389 . + . Name=PS00243;signature_desc=Integrins beta chain cysteine-rich domain signature.;Target=15 47376 47389;status=T;ID=match$13_47376_47389;Ontology_term="GO:0007160"	GO:0007229	GO:0008305	GO:0004872	GO:0007155	GO:0005102;date=27-08-2015;Dbxref="InterPro:IPR015812"
15 ProSitePatterns protein_match 9757 9770 . + . Name=PS00243;signature_desc=Integrins beta chain cysteine-rich domain signature.;Target=15 9757 9770;status=T;ID=match$14_9757_9770;Ontology_term="GO:0007160"	GO:0007229	GO:0008305	GO:0004872	GO:0007155	GO:0005102;date=27-08-2015;Dbxref="InterPro:IPR015812"
15 ProSitePatterns protein_match 63388 63401 . + . Name=PS00243;signature_desc=Integrins beta chain cysteine-rich domain signature.;Target=15 63388 63401;status=T;ID=match$15_63388_63401;Ontology_term="GO:0007160"	GO:0007229	GO:0008305	GO:0004872	GO:0007155	GO:0005102;date=27-08-2015;Dbxref="InterPro:IPR015812"
15 ProSitePatterns protein_match 20969 20983 . + . Name=PS00243;signature_desc=Integrins beta chain cysteine-rich domain signature.;Target=15 20969 20983;status=T;ID=match$16_20969_20983;Ontology_term="GO:0007160"	GO:0007229	GO:0008305	GO:0004872	GO:0007155	GO:0005102;date=27-08-2015;Dbxref="InterPro:IPR015812"
15 ProSitePatterns protein_match 619 634 . + . Name=PS00222;signature_desc=Insulin-like growth factor-binding protein (IGFBP) N-terminal domain signature.;Target=15 619 634;status=T;ID=match$17_619_634;date=27-08-2015;Dbxref="InterPro:IPR017891"
15 ProSitePatterns protein_match 37768 37782 . + . Name=PS00243;signature_desc=Integrins beta chain cysteine-rich domain signature.;Target=15 37768 37782;status=T;ID=match$18_37768_37782;Ontology_term="GO:0007160"	GO:0007229	GO:0008305	GO:0004872	GO:0007155	GO:0005102;date=27-08-2015;Dbxref="InterPro:IPR015812"
15 ProSitePatterns protein_match 94522 94536 . + . Name=PS00243;signature_desc=Integrins beta chain cysteine-rich domain signature.;Target=15 94522 94536;status=T;ID=match$19_94522_94536;Ontology_term="GO:0007160"	GO:0007229	GO:0008305	GO:0004872	GO:0007155	GO:0005102;date=27-08-2015;Dbxref="InterPro:IPR015812"
15 ProSitePatterns protein_match 75361 75376 . + . Name=PS00222;signature_desc=Insulin-like growth factor-binding protein (IGFBP) N-terminal domain signature.;Target=15 75361 75376;status=T;ID=match$20_75361_75376;date=27-08-2015;Dbxref="InterPro:IPR017891"
15 ProSitePatterns protein_match 84826 84841 . + . Name=PS00243;signature_desc=Integrins beta chain cysteine-rich domain signature.;Target=15 84826 84841;status=T;ID=match$21_84826_84841;Ontology_term="GO:0007160"	GO:0007229	GO:0008305	GO:0004872	GO:0007155	GO:0005102;date=27-08-2015;Dbxref="InterPro:IPR015812"
15 ProSitePatterns protein_match 38514 38527 . + . Name=PS00243;signature_desc=Integrins beta chain cysteine-rich domain signature.;Target=15 38514 38527;status=T;ID=match$22_38514_38527;Ontology_term="GO:0007160"	GO:0007229	GO:0008305	GO:0004872	GO:0007155	GO:0005102;date=27-08-2015;Dbxref="InterPro:IPR015812"
15 ProSitePatterns protein_match 35228 35243 . + . Name=PS00243;signature_desc=Integrins beta chain cysteine-rich domain signature.;Target=15 35228 35243;status=T;ID=match$23_35228_35243;Ontology_term="GO:0007160"	GO:0007229	GO:0008305	GO:0004872	GO:0007155	GO:0005102;date=27-08-2015;Dbxref="InterPro:IPR015812"
15 ProSitePatterns protein_match 20083 20097 . + . Name=PS00243;signature_desc=Integrins beta chain cysteine-rich domain signature.;Target=15 20083 20097;status=T;ID=match$24_20083_20097;Ontology_term="GO:0007160"	GO:0007229	GO:0008305	GO:0004872	GO:0007155	GO:0005102;date=27-08-2015;Dbxref="InterPro:IPR015812"
15 ProSitePatterns protein_match 93834 93847 . + . Name=PS00243;signature_desc=Integrins beta chain cysteine-rich domain signature.;Target=15 93834 93847;status=T;ID=match$25_93834_93847;Ontology_term="GO:0007160"	GO:0007229	GO:0008305	GO:0004872	GO:0007155	GO:0005102;date=27-08-2015;Dbxref="InterPro:IPR015812"
15 ProSitePatterns protein_match 16259 16273 . + . Name=PS00243;signature_desc=Integrins beta chain cysteine-rich domain signature.;Target=15 16259 16273;status=T;ID=match$26_16259_16273;Ontology_term="GO:0007160"	GO:0007229	GO:0008305	GO:0004872	GO:0007155	GO:0005102;date=27-08-2015;Dbxref="InterPro:IPR015812"
15 ProSitePatterns protein_match 2317 2332 . + . Name=PS00243;signature_desc=Integrins beta chain cysteine-rich domain signature.;Target=15 2317 2332;status=T;ID=match$27_2317_2332;Ontology_term="GO:0007160"	GO:0007229	GO:0008305	GO:0004872	GO:0007155	GO:0005102;date=27-08-2015;Dbxref="InterPro:IPR015812"
15 ProSitePatterns protein_match 30288 30302 . + . Name=PS00243;signature_desc=Integrins beta chain cysteine-rich domain signature.;Target=15 30288 30302;status=T;ID=match$28_30288_30302;Ontology_term="GO:0007160"	GO:0007229	GO:0008305	GO:0004872	GO:0007155	GO:0005102;date=27-08-2015;Dbxref="InterPro:IPR015812"
15 ProSitePatterns protein_match 32741 32754 . + . Name=PS00243;signature_desc=Integrins beta chain cysteine-rich domain signature.;Target=15 32741 32754;status=T;ID=match$29_32741_32754;Ontology_term="GO:0007160"	GO:0007229	GO:0008305	GO:0004872	GO:0007155	GO:0005102;date=27-08-2015;Dbxref="InterPro:IPR015812"
15 ProSitePatterns protein_match 48830 48845 . + . Name=PS00243;signature_desc=Integrins beta chain cysteine-rich domain signature.;Target=15 48830 48845;status=T;ID=match$30_48830_48845;Ontology_term="GO:0007160"	GO:0007229	GO:0008305	GO:0004872	GO:0007155	GO:0005102;date=27-08-2015;Dbxref="InterPro:IPR015812"
15 SignalP_GRAM_POSITIVE protein_match 1 20 . + . Name=SignalP-TM;Target=15 1 20;status=T;ID=match$31_1_20;date=27-08-2015
15 ProSitePatterns protein_match 91528 91543 . + . Name=PS00243;signature_desc=Integrins beta chain cysteine-rich domain signature.;Target=15 91528 91543;status=T;ID=match$32_91528_91543;Ontology_term="GO:0007160"	GO:0007229	GO:0008305	GO:0004872	GO:0007155	GO:0005102;date=27-08-2015;Dbxref="InterPro:IPR015812"
15 ProSitePatterns protein_match 94724 94739 . + . Name=PS00243;signature_desc=Integrins beta chain cysteine-rich domain signature.;Target=15 94724 94739;status=T;ID=match$33_94724_94739;Ontology_term="GO:0007160"	GO:0007229	GO:0008305	GO:0004872	GO:0007155	GO:0005102;date=27-08-2015;Dbxref="InterPro:IPR015812"
>15
ATCACCAGATATATTTCTCCTTCCTCCTGGGCCCTTCCTTGCAGCTGTGTGAGCCCACAT
GACCAGTTCAAGGTGATGGAATGTGAGCAGAAGGGATGCGCACAACTTCTAGGACCAACC
CATGAGAACCTCTCATGGTGATCCTCCAGGCTCTTTCCCCCTCTGTCAGAGGGCAGCAGC
CTTGGAAATCACATGTGCAAGATAGCAAGACCACAATGAGGAGGAGCTAGGCCCCCTGAT
GCCCACTGGGAGGAAAGCCCTCTACACCAAGAACATTTGGACCTCATATAAGTGAGAAAT
AAACCTCACTTATATGTGAAGACACTGAGAATCAAGGCTATATCTGTTAGGCAGGAAGTA
TCAACTAATCCAGTAGGTAAACTATAGTACAGTGGGTATGTCAAATTTAGCCTGGGTTAG
AAAGCACCCCCTCCCAGTAAGAAGGTTGATCACATGGGCATTAACCTCCCTCTTGTCACC
AACACTATTGTAGGCTGACTTCCAGACAACTATTTCTGGTCTTTTCTATCTTCCTTTTCA
TTAGGCTCTCTATACCCTGGAAAAGTCACTTGACCCGCCCCAGAAATATGGCTGACTGCC
CCTCACTGAAGCACCTCTGCTCACACATATATACCCTATGGTGAAAATCCACATCCTTCC
CTGTAATAAGACACGAGACTGGGATGGATAGGCTAGTTATGTCGTTGGTTTCAACAACCC
TGAGCCCTCAGGTCCTGAGTGCCTAGAAGCCCATGTGGTGCAGTCAATAGAATGTGGACT
TCTGAGTCCTCCAGCACTCCCTTGAGCAAGTCTCAAACATCTGTGAGAACCGGATGGAGG
TGCCTCTCACAGGGTGGGCTTGGGTGTGCTTATCTAGCGTCACTCCAGCCCACTGCCCAG
GGATAACTCCCACCACCCCAAAGGAGCCCAAGCCAAACCACAGCAGAAACTGGGGCATGT
TCACATAGACGGTAAGGGCGATCATCTCCCCTTAATCTACCTTAAGCTGAGATGGGACAG
TTAAAGCATATTTTCCCCCAAGTCTTTGCCTAGCACACCATTAAAGTCACTTCCCAGGTG
AGCCTCTGTCCAGCCTCTGGACAGCTGAGTTCAGACCTCGGGAACTGCAACCCTAGTAAT
TAGTCTGGAGGATAGAGAAGAATGCTGGGGAGGAGGCACAGAAGTCATGGAAAAGTGAAC
TTGGAAAGGATTTCTCAACAACACCTGCTTGCTCTACACACACCATACCCAGGAGCCCAC
GACGACCGCAGAGCAATCCCAGCTCCAGAAGCTCAAAGCCCAGCCATGTCTCATGAAGTC
TATTTTCCAAAGGTCCCTCATTTTGAAGAACTGTGCCAAGTGACTATATTTTTCAAACCA
AATAGAGAAAAAAGAAGAATTCATCGCCTGACAAAAGTTTTTTTGCTCTTATTTTGAGGC
ATGAATTATCAGTGTGAAGTCAGTCTCCAAAATGTGTACAAATTCAATGCTCTTATTGGA
CAAAACAAAATGGTACCCTCCCCCGTTCCCTTCACAGCCTAGGTTCCTTCTGTAGTAGAG
TCTAGCCTGGTAATATCCACTTCCTCACCTCATTCACCCTCTAATCTTCCAGAATCTCAT
TCCCACTCATACACAAAGCCCACTCCAGGCATCACGCCCAAGGTCAACATCAACTCTGTC
ACTAAATCCAGCTGTCACTTATCGGACCTTATCTTGCTCATGGTCTGTCCCATCTTCAGT
CTATTGTAGACACATCTCTCTGAATGTTCCTGAAATCTCCCAGGGTTCTGATCTTCACCA
CCCCTCTCATTCTCAACACTCCCACAGACCCACCACACTTTACACCCTGATGACCCACTG
TGAACCTCGAGCTGCTTTCCAGCGCTGTATTCAACTGCCAGTTACACACTCCCCCGGACT
ATCTTATAGAGACCTCACATGTAGTCAGTTTTCCTTCTGCCCTCACCTCCCTGCATCCTC
ATCCTCAGCGAACGGCATCTTCTGCACTCAAACTCTCACACCAAACCCCTGGCGTCACTT
TCTCTGTCCCCTTTCCCTCATCTTGAGGAGCCAGCCAGTCACCTGAACTCTCAGAAACTC
CTCAGAAGCACCTTTCCTGCTTGCTCCCTCCAATCCACCAGCCTCTCTCTTGAGTTGCTG
CCAGAGAGATCGTTCCACCAGAAATGCACACTTGGTCAGGTCCTGTTCCTATTTCAAATC
CTTCATCAGCTCCTTGACTGTCTTCAGGGTGAGAACCAAACCCCTTAGCAGAGCAAGACA
AAAGCCCCCTTCCTGATTTGCCCCTTGCCTGCTCTCCAGCCTGTCTCCTCACCATGTCCC
CATCCCCTCTGAGTCCAGACTTCCTGAGCCATCTGCAGCTCCCTGACAAACTGAAATCTT
TCAGGCCACCCTCCCTGCACCTTTGCTTATGCAGGTCGCTCCATCCAGAAAGTTTATCTA
GACTCTGTTCACTTGGTAAAAACCCAGTCGGCTTTAGGAAACATTAAAGGCAGCAGAATG
TCGGAGGGGTCCCAGGGTGGATTCTGGAGTCAAGCAGACTTATTACAAACCTGCCCCATC
ACTTACTAGGTGTGTGAGCCTGGATGAGTCACCTAACTTCTTTGAACCTCAGTTTCCTCA
TCCATAAAATGGAGATAATAACAGTCCTGATCCCACTGTATTACATGAGGAAATTCAGTG
ACGCCAGGCTAGGCAGTACCCTTGGCTGCACTGTTCTTTGAAGTCTTCCCTCGGCTTCCC
CACACCTTGTTTTCCCACGCTGTACTCCATGGAGGTTCCAGGGATCATTGCAAACAGACT
ATTGCGTGAACTGCTTTCGGGTCTTCCTGCCTCAATGGACTGTGAACTGTCTGATGCCAG
AGATTGCGCACCTAGGGCCAGGCACCCGTGACTCTGGCAATAGTAGACTCTCAGTAACCA
CTGCTTGTTGGGAAAACCCAATCAAGAGCAGCCACAACATTTAGGTAACATGGTGACATG
AACTGTGACCGCCCTTTCTCTCTAACCACAACCAGAATTATCATGGAAGCCTCCTAACTA
GCCTCCACTCCCCATCTTCCCCCTCCCATCTGACCAGCACCACCCTGCTCTGTTCATAAA
GCTCTCAGGGCTTCCTACACCCCATTGTGTAAGTCCCAACTCCCCTGACGGTCTCATCAG
CCTACTCCATGTAGCCCCCATTTCCTCATTAGGCTCAGTTCCCAAAGGTATTGGGGCTCC
GCTGTGGCTGCATCAGACAGACTGGGCTATTTGATGCTTCACATCCAGTCTTCTTCCTCC
CACCCCTGCTCAAATCTGAAGCAAAGTCAGGCCCCACAGTACTAATAGAATGTTATCATC
ACAGTCCATTCAGGGAATCAATTTTAAATAACGATTATAGGTAAGAGTTACACAGAGATG
GGTGGCAAGATGTGTGGACACAGTGATGGGAGATGGAATGACCCATGTGTGGCCTGGAGA
GAGGCCCACAATAGAAGTGGTACCAGAGCTGGATCTTGAGAGGTGAGCTGGAGCTTTCAG
GAACAAAAGCTTCCCCATCCCGTACTGACTTTTCTCTCCCAAGTTGTTGTTCAGTCACCA
AGTTGTGTCTGGCTCTTTGCGACTGCAGCACGCCAGACTTCCCTGTCCCTCACCATCTCC
CAGAGTTTACCCAAGTTCATGACCATTGCATCAGTGATGCCATCCAATCATCTCATCCTC
TTCTCCTCCTGCCCCCAATCCCTCCCAGCATCAGGGTCTTTTCCAATGAGTCAGCTCATC
ACATGGCCAAAGTACTGAAGCTTCAGCTTCAGTCGTTCCAAAGAGCATTAGGGGTTGATT
ACCTTTAAGACTGATTGGTTTGATCTCCTTGCTTTCCAAGGGACTCTCAAGAGTCTTCTC
CAATACCACAGTTCGAAAGCATCAATTCTTTGACACTCTGCCTTCTTTATTGTCCAGATC
TCACATCCATACATGACTACTAGAAAGACCACATAGCTGTGGACCTTTGTCAGCAAAGTG
ATGTCTTTGCTTTTTAACACACTGTCTAGGTTTGTCATAACTTTCTTTCCCATGTTGCTA
AGTCACTTCAGTCGTGTCCGACTCTGTGCAACCCCATAGATGGCAGCCCACCAGGCTCCC
CCGTCCCTGGGATTCTCCAGGCAAGAACACTGGAGTGGGTTGCCATTTCCTTCTCCAATG
CATGAAAGTGAAAAGGGAAAGTGAAGTTGCTCGGTTGTGTCCGACTCTTAGCGACCCCAT
GGACTGCAGCCTACCAGGCTCCTCCTCCCGTGGGATTTTCCAGGCAAGAGTACTGGAGTG
GGCTGCCATTGCCTTCTCTTTCCCATGCTTTCTTCTAGTTTCCAGACTCTTTGCCAGAGA
TCACCAAAACTAGTTGCATACCAGAAGATTTATCAGGAAGCATCCCAAAATACAGCTTCC
TAGGCCCACTCCCATACAGTCTGAGGTCCAAGGGGAAACCTGCTAGGCACTCTGGACATC
AGGGGAACAAGTTCTGTCTCCCTAGCTTCTGGGCAACTACTATTCAGTAATTTCTAGAGA
AAGACAGTTACAACCTTGAACCCAACAGCTTTGTGCATTAATCTTGTCTAGACAATTAAT
GTATAAACTTAACTTTGTAGTTTTTACATTATATAGGAAAAAGCCAACATCTTTTGTTTC
TTTTCTATTTCCCAGAGTATTCAGCTCAGTTCTAAGTATGCCACTGACATTCAATCAATA
TTTAAGCAAATAATTCAACTTTTTGTATTATGTCTCTTTGGACTAATTCATCCATTAACA
AATTGTCCACTGATTTTTAACTTTTTAACTTTGGTGCCAGTGTGATGTCTGCTCCTAGTA
GGTAATTAGTACATTCTGTTGAATGAATATTTACTAGTAAAAATTTATTTGGGGAGGAAT
GGAACAGCTCACACTGTACCCACCATCTTTAGAGTTCACTCAAAGGGCTTCCAACATTTC
CATTTGAGTTATAGACCTTAAATTTCAGGATTAATTTCCTGATCTGCCATTACACATGCT
TTGTTGTTTATATTGTCATTAATGTTATTAGCAATATAAATAATACCTCCTTAGATCTTG
ACGGCCGGGCGGCCTCCAAGCAGGTGTGCCTGGGGCAGGGGAGGGGGGTGCTTGCCTGTT
TCTTCCACTGAGGCGTCTGCCTAGCTGGCAGTTCAGCTGGCCACGCCCATCACCTCAGTC
TCCACACGGGGTCTATGAACTACAGTCAGCCTTTATGAGCAGGTGTGTGCACCTGCCAGG
GCAGGTGAGCCCTGCCTGAGTCAGAAAGGCCTAATGGGTTGTTCAAAACCTACCAACCTG
TCAACATGCTTGGGAAGCTGGGATCTGAGATGTAAAGGTAAAAAGCCCTGTGCTGTAGAG
AAGCAGGCTGACAAAACACAGATGCCCAATGGGAGGCTCCTGGAAGACATATCCAAGCAT
GCGATGCCCAGCCAAGGGAGCAGTTGCTGGGGGGAGGGGAGTGGGCTGGGGAAGCCAGCA
GGATGGGCTCTACGCTGCTTTTGCTGAGGCCCACATTCCCATGCCTTGCTGCTGTTACTG
CTCTTTGTTGGTGTGTTGTGCTTATCTGAATCCCTGAAAATAGGACTCACAGTCTTGAGT
GGGGGAATTTCTGGATGTGGATCAAAGTTCTTCTGACCCTCCCTCCAGACCCAACCCGGG
AGATAGGAGATCTGTAAATCCCTTTGTACCCAGGACCAGAGGGATCTTTCCCGGAGTGTG
TGCTGGGCTGTGGAGAGCACTCACTCAGGCAACTCAGCCTGAGAGCTGCTCACTTCTTTT
GGCTTCTGCTGGAAAACTGCAGGCAACTCAGCCTGAGAGCCGTTCACTTCTTTTGGCTTC
TGCTGGGAAACTGGAGGATTTTCTTGCTGGTAGGGTATTTGTTCCCATATCCATCCCACA
GACACTGGCTACCCTGTGCCAGGCAATGTGTTAAATGAACACAGCTTAACAGTCTTCAGA
TGCAGCCTCTGGGAAGTGAGCAGGTCAGAGAATGACAGGTCAAGATAGCCCCGAGCAGTG
CTGCCTCCCCTTCTCCAGACCTGCCCAAGGGGCTCTGTGCCCTCATCCAATGTGCCCTTA
CCAGGGGGTGGTTCAGACCTCCGAGCAGAAGAGAGGGAGTAAGTTTGGGCCACGTTCTTA
TTGTGCAGAGGAACTGAAGTCGCTTATGAACTATTTTTACAGAAGCTCTTTAAAACCATT
CAGGGTTTCAGACAGCAAATGCAGAAAGGCCTCTCTGATAAGACAGGGTGGAACCAGTCC
CTAAAATACACTCAACTGCTGACCCCACTTCTGAGGAGACGATTAGCTTGATAAGCTGCG
CTGCACTGTCGGTAGCTGCCAAGAGGCTGACTTGGAGGCGACATGGGCCTGTGTGAGGGG
CCGCGGAGCTCTGAGGGAGGGACAGCCGGTTCTCCAGGTGACACTCAGAGGCCACATTTC
TGTGCGCTCAGAGATGCTGGGATAAGCACTCCAGGACCAGTGACTGCCAGCTTGGTCATT
CTCCACTCAGGGAGTGAAAACACCCCTCTCTGACTCACTCCACCAGAGAGCTGCCCCAGA
AAGGACAGCAGAAGATGTGACCGAGCTGGTGAATTTTCTGTCAACGTACAGGAGACAGTC
TCCCACCATTTTGATGTAATAAACTGGGGTTGGCTGAATGAAGATGCTGGACTCTTCTCC
TGGTGTTTGGGCTTATGTTCGGAAAAACACATTCACTAAAGCAGCCATCGTCCCAGAAAG
GATTTTTCTTTTCTTATAAAGAAATGAAACACAGGAGGTCACAAAAGATGGGCTATGATC
TGAGACCTGGAAGCTGTGGACCCCAGACTGCTGTCTGGGTTTTTGCTTTCCTCCCCTCCC
GGAAGGGTACATCAGGCTCAAAGATCTGCTTCCGGAATGGATTTGCTAAGGGCAGACATC
AGCAAGGACCTCATCAGAGAGGAGACAGATAAGAGTTCCTGGAAGGCTCTCTCTCTCTTC
CCCACGACCCTTCCCACTGGAAAGGGTTGGCATTTTTAAAAGCATCTGGCTCACCCTCAT
GGCAAATGATCCATTTCCTAGATACTCTTGCCCTGTAAATATTGTCCTTAAAAACAGCTA
TATATTTTTGTTGATCTTTAAGTAGCCTTCTCACCCCACACCCCCAGCTCCTACAGAATG
ATTGTGTGGCTGGGTTTGGAATGCAGAACAGTCCCTGGAGAGAAGTCTGCACATGAATTC
ATAAGGGTGTCTGCTATCAGCTTATTTGGCAAGAGGAATCCGAGACATTTTAAATATGAA
CCGTCAGCATGGCCCAGCCGGCTCCGATGCCTTAGCACCATCAATAAACACCTCCACTGG
TGCGTGAGACACAAAATGTGGAAAATGGGCATAAACTGTCTGAACACGAGCCCCATGCAC
ATTTCTGCGGGGAAGAGTACTTCAGCTACCTGGATAATTCATATCTGGAGAATCTTTGCT
GGTTCTGACTGATGTTTCTTTCAACAGCTCTCACACAATTAGCCCTTAATGGTCTAGTTC
TAAACCCCTCCTTCCCCAGCTTTCTCCCAACTGGAAGTTCCACTCCTTCTACGTCAGTTG
AGAAGAAAACATGCCATGACTCCTCCTCACTTCCAGGTACCGAATCAAACCTTCATACCA
CCACACGGTTCGCTTGGCAAGCTCTCTGCCGGGAGACCTCCTGCTCATCCCTCAATACCC
GAGTCCAGAGCACGTGCCGGGTGCCATGCTCCCTGTGTGTCGCTCTCTGCTCGGTTCTTT
CAGGGCACTTGGTGCGCGACTCGTTATGACAGAGCTCAGAGTGATGGCTGTGACCTGTCT
CCAGGTCAGGCCACGAGTTTCTGGGAATAAAGGGACCAGGTCTTACTCACATTTGCATCC
TCACAGCCAAGACCAGAGCCTGATACTCAGCATTCAGAAGTCCCACCATGAATGCTTGAT
GCCTCCACCAATGCCCGGTCCACTTGGCCCAGCTCTCTTTTCTCCATGCAAAGAGAGGCC
GTGTGAAATGTGGAGCGAAAAAAGGCTTTAAGATCAGACCCCCTGCCCCTGAACCCTGGC
CCCTATGGGACGTGGGCAAGTTACTTAGCCTGTTATCTGCCTGATTTCTCTTCAATACAA
CAAACAGCCATGCTCACTTCTCCCCGAGAACCACGGTGAGGAAAAACAAGGTAAAGTCTG
TAAACCCAGTGCCTGCTCACTGGAAAGAGTTCATGATACATTTCCTTGAGCTCAGCAGGA
AGTGCTGAGACAAATGAAGCGCTCTAGAAAAAAGTGAATGACTTCCGTTCTGGTTCACAT
GCCAGCAACACAGCGACCGGGCAGACAGCCTTTAACCCAAAGTGCACTCTGTCAAGAGCC
GGGGACAGCACAGGCTGCACTTGATCCATGCCTTCAGCTTTAGAGTCTCAGAATGAGGCG
TGCTTAGCAACAAAGCTGATTTTTATTTGAATGGTAAACCAACGCGGATCCACTATTGTT
AAGGCTGGGCCATCAGGTCCTTCGTTTCCTGTCTTGCATCATCTTTCACCCCAAGACCCA
CATAAAACAGAATACTGATGACCCAACAGTGTTAAGTCCCTAAGTACAAGTCAAACAGCC
CACACATGAGGGAAGTCTCAGCTGTGCTGTGATGTCACACCCAGGTTTTACTAGGCCTCA
ATAAACAAGGAGGTGGGAGCAGTGGGGCCCTGCTGACACCTTAGACAATCAAGCTCAGGG
TCAAGGAGGGGAGTGGGAAGGGTGGTGGCTAAATCCACAGAGAGGAGGCAACATGGCGCT
GGGGAAAGAGCCACTTTGTATCAGGTTTATGATTCCAAGACTAGGAATCAGGAGACTTGG
CTTGCATCTCGGATCCATCTTTAGCTTGCTTTCTGGGTCTGGTTAAGTCATGTCTCTCTG
CTTCAGTTTCTTCACCCATAAAATCAGAAATAGATCAGATGACCTGTAGGTTCTTTCCAG
CTTTCATGCCCGAAGATCATCAACCTTAGAGGCAGATCCACCCTCCCAACACTGGCCTTT
TTTGTGTGTTAGTTGTTTGTCTGAGACATCTCTTAGCTCCCCCTGAGCAGCCGTCCACCA
ACATCATCACCTTTACTACTCCAGAGTGCCTGGTCCCCTCTGGCCAGAGACCCCGGCCGG
GGAAGATGATGATAAGCTTGGAGCCATGTTTTTACAAACACATCTACTACCCTTTGGTCA
AACAACTGGACAGATGCCTTGGGGCACCAAGATCTCTTGTAACCCAAAAAGCTCTAATCA
CCTGACCTGACTTGCTCCACTGAAGGTTAATCCCACTCATCTCCTATACCAACCTGTATG
CCCTAGGTCCCAACACGCTTTTGAGAGATTAGACATTTCTTCCAGGTTGCTTGGCTGGAG
TTTAGGGCAATAACAGGCAGTTCTTATCTGCGCTCAGGCGTATCTCAGGGTGGAGCAAGG
GAGAGGTGGCAATGCTTCAAAGTCCAGAAAAAAAAAAAAAAAGCCTACAGAAACAAGCAG
AGGAGGTGGCAACCTGTAGGAGAAGTCGGTGCTGATCATGAAGACAAGCAGAGTGGCCAT
TGGGGACACAGGAGTCTAGAAGGCTCCTGTAAGATGCCACAACCCTCTGCGCCTCCCTCA
CTTCCTTAATAAGAAATCTGAGGGCAGGTGAAGTTCTGTAGCTGGCCCATGGCCACGTGG
CTAAGCCGTGAACAACCAGCACCAGGTCGTGGGTCTCTGGGCCTCAGCCCGCTCTTTTTT
TCCACTCGACTCTGTTGACCTCGAGATCTAATTAGGTTGCTCTAATGAGGCCAGCTGGAT
CCTCTGCAGACGCCAAGCAACATGACCCAAGTGTCACTCAGGGAAAGAGCAGGCCCAGCA
GATATTTTGATAACTGCCCCCATCCCCACCCCATGCGTTCCTTCTCATCCCTGACACGGG
CTGCTGTTCTTTCTCCAGCCCTCACCAGAAAATTCTGGGGAGTCCAGAGGGAGAGTGAGA
AAGGAGAGGTGGGCCTAAATACTTCAGATAACCCGCAGAGATCTCTCTCTTTCCATCTAG
GGGAGGTTGATGGGGAAGAAGGGCAGGAGGAAATCAAATCAAACCACTGGAAGTCTGACT
TGATTAGGCCAAGAGTATTCCCCATAAGCAATTAGATGGGTCATCTGAGGGCTGATGACG
ACAAACAATAGGATCTGCCTCCGGTGGTCAGATCAGTGCTGGTCAGATCATCTTGGCATC
AGGAGGAGGAAGCTCCGAGCGAAAGACTCAAGGAATTAATTATTCAATGTGTGTGACCCA
GTTCCCGGAGGTGAGGCTGGGTGAGGAGAGAACTCCCTGGTTTCTTATCATGGTAAGAAA
TTCAAATACTTCACAGGGTAGTGTTTCCTTTGCTGCCAAAGAGGATCCATTTACGGTCAA
GAGTGACCTACCCCCTAAAAAAGGAAATAACCAAAGTTCACTCATTCAACAAATATTTAC
TGAGTTCCTCTTATGTCCTTGGTCCTTCAGAAATTTGCATATGGTTGAAGCTTAGTAGAG
TAGAAAGATGAGGGAATTTATAAACAGGAGGCCTGGGCTATGGCCCAGTTCAGCCCATAG
GCAGCTACATTAATGCAGGGCACGTCACAGCTTGTCTAAGTCAAATTCCTCATCTGCAAA
GTGGGAGTAAATCCACCTGCCTTTTTATAAAGATGAAATGGAGTATAATGTAAACCTAGG
GTGTAAACAATAATGATGTAACACTGAACCCTTTCCCTGTGGAAGTTTATAACCGAGTCA
TGTTTTGGAAAATAACCCAAGGTACCTATTTGGCAAACACCATATTCTCTGTAATTTGGG
CAAAGTGTATGTTTCAACCTGCCAGTGGAGATGGAGCCTGCAGTCAATCCCAGGCTCCCA
GTCTGCATGCCCAGGAAGTTGCAAGAAGGGGCAGGGTAAAACTGGAAAGAGCAGGACCTA
CCTAGCCCTGTATCATGCCTGAAACAAATGAATGTTTCAGGAGAGCCCTAAAACTGAGAT
GGGGGTGAAGACCAACTGGAAGTGTGGTTAGTCAGAAACAAACCAAAAATTCATTTGAGC
ACAGTAGGAGTAAGCCAGCCAGATATTCACACGCTTCCCTCCCATATACATCTCAATGAT
GGAATTCTCTGTCCACTGTTCATTTGACCCTCCTCTGTGTGCCCCCTCTACATTCTGTGT
TTCTCCAGCAAACAGGAGGGATTCTCAAGTCACAGCAGGCTGGCTAATGAGGACCTCTCT
GCCCAGACACTAAGAACCAGAACAACTTAATGCAGCTTTCCCCTTGGTCCTTGCCTCATG
CTGCTGCTTAGGATGTCAATGTGGACTCCCCTGCAATAGCCCTAACCCTAACCTAACCAT
CCCCATCCACCCCCATGGTCCTCAGTGCCCACTAGGCCATGCCTGCCAGCAGCCCTTCCA
CGAGGCCTCCACCCTGCTCCAGTCTCACCCATCCCCAATCCTCTCTCCACCGGGTTCTTC
AGTCCCCTGTCTCTGCCCCTGGTCTCACAACCCCAGTGAAAGTCCTGGAGGCAGGGCCAG
TTTTACTTATGTCTACCTTCCCTCTCAGAGGGTAAAGCATCTGCCTGCAATGCAGGAAAC
CCAGGTTCGATTCCTGGGTCACAAAGATCTTCTGGAGAAGAAAATAGCAACCCACTCCAG
TACCCTTGCCTGGAAAATCCCATGGACAGAGAAGCCTGGTAGGCTACAGTTCATGGGGTC
GCAAAGAGTCGGACTGAGCAACTGAGCGACTGAGCAACTTCACCATCACCACCACCTTCC
CTCTAACCCTGGGTATCCTGTAAGTTCTTTACCCTCCTGGATGAGATGGTTAGATGGCAT
CACTGACTCAATGGACATGAGTTTGGGTAAACTCCAGGAGTTGGTGATGGACAGGGAGGC
CTGGTGTGCTGCAGTTCATGGGGTTGCAAAGAGTTGGACATGACTGAGTGACTGAACTGA
ACTGAAATATAGATTGATGGTCCCCAAACATTCTCCGATGGCTATACACAGAAGGGAGGC
AGAGAAGGAAGGAGGGGGCGTGGAGAGAAAGCTAGACTGGAAATCTAGGGCCTGCCTCCC
AATTCTCCATTGGACAGTAGTTGGTTATGTAATCTTGAGAAAATATCCTCCGACCAGGCC
TCAGTTTCCCTATCGGGTAATGAGGGGTTTGCTCTAAATAACCTCTTGGGTTCTCTCTAA
TTATAAACTTTGCTTGCAGAAACCAGACTAGCCCAGTTCACAGGCGATGTGGGTCCTGGA
CCTTAACAGCCTACAGTCTGACGGCTCAGTCCTCAATCTCCACGTCTGTAAAATAAACCC
CTCCCAGGTTACAAGGCCCCCACGAGACAGAAGATAGGGCTTCGTGAGCCATCAAGCCCT
GAAGAAATCTCAGGACCTGAACTTGAGTCAACAGTATCACCCCCTTGTCACGTGCCCAGC
CCTGGTGCTGCCCAGCTCAGACGGGAATGTTGGGGGACAGGTCCTTGCTGTTAAGGCTCC
TACAGCGCATGGGGAAGATGGGCAGCTGGACAAAACTCAGCTCAGCTGGTGACACGCCTG
AGGTCTGAACAAAGTACTGCAGGAGTGGCGAGGAGGAGGAGGCCCCAGCTATGCTTGGGA
GAGTGAGGGCTGCTTCTCAGAGCGAAGGTGTGTCCCCGATGTGGAGACCTGTTCCAGGAA
TGGTGGGACAGGAGCCAGGGCAGAGACGAGAGGCAGATAATGAGTGTGGAGAATGACCAG
AGGTGGCCTCGAAGGCCACCGAGAGAGGGATGGGCAGACACATCCCTGAAGAAGGTCACA
GGCAGCCTTGAAGAGGACAGAGCAGGGGAACAGAGAGTGGAGCCAGGAGAACAGTGTGGA
GGCTCTTATGCAGTTCACGAGCGTAACGGCACCAAACAAGTCATCACTGATGTTCACCTA
CAGAGAGCCTTCCGGACACTAAGCTTCCATGCACCTGCTGAATCTACAGAAAGCTGTGAA
CAGATTTGCTCTCCTTAGAATGGAACCCAAGCAGAGGAAGATGCTATGATCACATTTCCA
ACTCTTGGACAAATGGTCTACCCTGCTCTGAAGTCACTCCCTGCAGAAGCTGCCCGGCCA
GATTCTTTTCTTGGCGCAGACCTGGCCCAGCAGGAGGTGGAAACAGCATCAGAGCTGGGA
GTGGAGTCAGGATAGCTGAGCTGCTGCTATTACTTAGGGAAAGAGGGACAGAGATTCCAT
CTACCTGAAGTCCACTGAGTCACACAGGTTTTCCATGTCCCCAAACACAACTCAGTCTCA
ATACCTGCCACTGTCCCTTCTCTGACAGCATAAGAAGGCTGTGCAGCCTTGGACATGGTA
GGCAAAGACAGGCATTATATGTCTCTTCAGAGAAGGTCACATTCACTTGGGCTTGAAAGA
AGAGTGCAAGCATCCCTGTCCTTTGCAAAGCCAGACCCCCAAGAGCAACTCAAAGGCAGA
AAAGGACTGACTGCTGTGACTTACTCGATTCTTAGGCATCATGATGACTGAAGTCAGCTC
CTCCCAGGACGAGCCATGCACAGGTTGCCATCTTCCTTTAAAAACAAAGTGCAACAATGA
ATGTCAAGTAGATTATCCTACATTACAGCTTCCAAACTTCTTCCTACCAAAAGGTCCTAC
ATGCTGTATATTTTGTCCTGTAGTAACACTTTACCGAAGAGCTGGGACAGAGAACGTCCC
AAATGGACAGTGAATGTCTCTTTGCACTCCAAGTTTTTCATGTGAAGAAAGGAATTATGT
CACTTTTGTGATCATCTTTCATCTGTCACTCTCTGGGCAGCCTAAAGCTTATCACACCTC
TACACAAAGGCTTGCAGAGAAAATAAGAGGGATCTAGAAAAGCATGCCTTTTTTTTTCTT
TTAAATTTTGGCTGGGCTGGTCCTTGGTTGCAGTGCACAAGCTCTCTAGCGGTGGTACTT
GGGTTTCGTTGCCCCACAGCATGTAGGATCTTAGCTCCTCGACTAGGAATCGAATCCACA
TCTCCCGCATTAGAAGTCAGATTCTTAACCACTGGCCCACTAGAAAACTCCCAAGAATGC
TTTCTTAGTTGCTTCAGTAGAAATAGAAAATGCCAGAATTTCTAAGATTAAGACATGAAG
AAAGGAATCGAAATGGTGTAAAAATTTGGTAACAAGTCAACAATGTAAAATTTGCCATAC
TTCCCAAGGTAGAAGGGTCCAAAATGCTGAATAAACTAAGAAGTCATAAAAGTGGACCAT
CTGATCATGGCTGAGTTTCCTAAACACTATGATTTTGGCTTCCAAGTGATTTGGTTACAT
CCCCTTTCTTCTGCAGAAAATGCTTCTACACCTGCTTGGAAAATGAAGCCTAGAGTTACA
AAAATTCTAAAGATTTACAATTCCAAGTTTCTAAGAGGTTACCTCAAAAGGGCAAAAAAA
ATGCAAAAGTTGAGACCAACAAGAGGCCATCCCCACACTCCACGGACATAGGCACTTTTG
CTCAGCAAGGTGGTAGGCCTAATGCCCACAGAAATACATATGTATTCTCTCTAGTACAGG
CTGCATTTAGAGCCTGGGATTTGGGACTCACTGTTCAAAATCCTCAGACTATCAATGAGA
GAAAAGCTACCATTTACCGAGCGCTGGCCATGTGTGGAAGGAGGACTGTTAGAGACCAGA
CATGCTTTATCTCAGTGGCTCCTCACAGTCCGTAGAGGCTTGGAAAGCAGAAGGCCCTTG
TCAAGCCCAGGCCTGGCTGACCAGGTACTCAGTCTCTCTCCTACCACGCTGAGGTGAGAG
ATGTCCCAGCACAGCTGTGACGGGCCCGCTCACCCAATGGCAGCCACCTGGCAGAAGTTG
CAATCATCCTTGTCTTCATCTACATTATCAAGCCACACCTCTCCAGCCCCTGGCAGCTGA
CAAACAGGCTGGCCTGCCTTGGCCACATTCTATCAGCCTGAGCTATAGGCTCTGTGCTGC
CACCTCTAGCCAGAAGTCAGGGGGAGGAGGCCTCCACTCCTCTATTCCCCTGCAGTTTCT
GGGTACAGTGGGTGGAGGAGCAGGACACCCTGGTGCAGAATTCCACCATTCTCAAAATCA
GGTGTGAGAACCAGGGAACTCCCCCGATGCCAGGAATGGAAGCCCCTCCCCTGTGGGATG
TTTCTAAGACCAACAGTAGGAAACAGGGCCTCTTTGAGGTTTTACTTGGACTGTCTATAT
GGTTGGATGGAGGTGGGCATTTGGGGACCAGTCTACAAGGGCTAACCACCAGTCAGGCCT
GGGCACACAGGCCTGTGCACACACTTTGATCCAGTCACTCCAAGGGCCACCTCGTACCCT
CCATATGACCAACAGTCAAACACACTCCCTTTAGCATCACTAAATCAGAAGGCCATTCTT
TTTTTTTTTATTTTTATTTTTTTTTTTTCTTTTGTTTTTTTGGAAGGCCATTCTTTTTCC
CCTTGAGGGGCCTCAGTTTTCTCATCAGCCAAAGGAAGAACTTGACGTAATTGGTGATTT
CCTCATCAAGGATCCCTTATAACCTGCCCTCATCCAGAGGCCCTGATTGTTAGAGAGACC
TACGAAACTAGCTGATTGTTAAGAGGAGGGAGCAGGATTAACCTATAGGAAGGCATTACA
ACAGATGGTTAGCATGTGCTATTTCAGATAATCCTCCCAGCAACCCAGTGAGGCAGGTAA
TACAGACACATCACAGACGGCAGAACTGAGGGATGGCCCAGTCTCAATCTGTACCAACCA
TCGCGGCTTGGGACTCATGGTGGAGCTAACTGGAGCTCAGGCCCACACTTGCTCCCTGAC
ACGTTTCCCTTCGCATTAATCAGAGTGAGGAAACAATCCCCACTCTCATATTTGCCATCA
TGCCAATCCCAAACAAAGAAGTATGAAGTCTCCAGGCCCCCAGGAGGGCCTGACTTAGGT
GGTGCAGGAAAGGCTTCCAGCAAGCTTGAGTAGCCTCATGGATCCCGAAAGATGTGAGAG
GGACTCAGGGGAGTCCTACTTCCATAGAGTCAGAGTCCCACTGAGGAACCTCAAGAACTT
GGGAACAGGGCCTGGCACCCCCTAGGCAATTCATGAAATTTGCTGAATGGAGGAATGAAG
ACATCCAGAGTTTAGATGCACTGAGGGCTTGTTCAAGAACCCTTCGGTGTGAGTGAGTGT
GAGACACACCAAAATAAGCTCAGAACCACAAACCAGCCCCTCTGCAGTGTGTGCCAAGCA
GAGGTCTCCGCACCCCAACTTCTGGGGCCAAAGGACAAAGGCCCAGATGCGGAGTCAGAA
CTGCTCTTCACCCCAAGTACCGGGGGGGCACCCAACACAGCAAGAAGAGTGTCTAAACAC
AAAGGCTGCCCAGCAAAGTGGGCACAGCTCAGGCCCTGGCACCAGGTAAACCTGAATTCC
TATCCCGCCTCTGTCACTTTGGTCAGGTGGCCTAGGCGAGTCACATAATCTCTATGAGAC
TGTTTCTTATCTGCAAGTGGGGATAATGTTAGCACCTACTCCACAAGGCTGTTCAGAAGA
TGAAATGAGATTATGCCATAAAGGACACAGTCCGGTGTTTCGTTCAAAGTTTGCAACTGA
ACAATAAATGCTTGGAGATGGCATCTGCATCTTGTATTGTCTGCATCAGAGGTGGCAGTT
AGGAGCACCTCTGGAGTTCTCTGCTTGTGTTCAATCCAGGCTCTCCTATAGCTAGCTATG
TGACCTTAGCAAATTGCTTTAACTCTCTGTGCCTCAGGTTCCTGGTGTATAAAATAGGGT
TGATTGTAAAGATTAAGCGAGTTCTATAAAATCCCATGGATGGAGGAGCCTGGTAGGCTG
CAGTCCATGGGGTCGCTGAGGGTCAGACACGACTGAGTGACTTTACTTTCACTTTCCACT
TTCATGCATTAGAGAAGGAAATGGCAACCCACTCCAGTGTTCTTGCCTGGAGAATCCCAG
GGACAGGGGAGCCTGGTGGGCTGCCATCTATGGGGTCGCACAGAGTCGGACATGACTGAA
GCGACTTAGCAGCAGCAGCATACGTAAAAAGCTTAGAATAACTTTTGGTTCAAAGTAAGC
ACTCAATAAAAGTTCCTGTTATACTTAATTATTAATATTTCTAGCATCCTTCTTGCTTTG
CTCCAATAATAGATTCTACCCCATCCCTCACTCAGCAACCTAAAAGGAAAGCATGGGACT
CAGGATAGGTTCATCAGAATATCTTTCTTTATACATTCTTAGGTATAAAGTGTGTGCAGG
CACTCCACACTGGGTCAATCCAATCTAAAAGTCCTGGGGAAAGCCTGACCCTCTTGGATC
CCATGCAGGGCTGCATGGGGTCAGCTGGAAGCTGCCTGCCGACACAGACTAAGTAGGGGA
TGCTGGACATGTTTTCTCTCTGGGGTTGGATTCTGCAGTGCCTCCTTTGAGTTTCTGTAC
CTCTGCTGGAACCTTCCAGTGAATTCCATTTTGCTTAAGCTCATTCAAGTTGGGTTCCTA
TCACCTGAAACCCAAAGAATCCCCACTAATAGCAGCAGTCAACAATTGGCTGCTTTATCA
TCACTAAATCCTACTCACACTCTCACTGAGACCCAGGCAGCCAGGAAAAAGCAAACATGG
GCAGCAAGGCATCTCCACAAACTGAGGTGACAGGAGCTGCCCACAGCCCTTGGACCCACA
CCCTTCCTGGGAGAGGAAGATGCTGGAACCAAAAAGAGGAATAGCCCAGCCCTACGGCCC
GGGCTGGGAACCCAGCCTCAGATGTGGGTCCCACTTGCCGTGAGCAATAGGAAAAGGAAA
GAAGAGAAAGGAGACAGCTTGTTTCTACTGGCTTCACAGTGATACAGGAAAACATCTGGG
CAGCTACTTGAAACAATCCCTTTAGAGGGCAAGTGAGGGACGAAAAATTAGCTTGTCTGA
GCCCTTAAATGACTTTTGCGGATATGACTGCATCTAAACTTCACACAGTCCTAGGATCTG
GATGCTCATCCAATCCATTTTCCAGGTGAGGAAGCTGAGGCTTAGAGAGATCAGTAACTA
ACTGGCTGAGGTCACACTGCTAGCGCCTGCTGCGTGGGGTACCCCTCATGCTGCCTCCTC
AGCACTCTCTGATCCCTCTGCCTGAGGCCTCCTCTTCCTCCAGGCTCATCTGCTGCCTTT
CACACCTGTGTTCAGACCAAGCGAAGGGATACAGGATGCACTGCAACCCCCTGCCCCCCC
CCCACCATCTACAACCAGCCTCCACCCCACCCAGAGACAGACCTCCAGGCACTGACAAGA
CAGGCAGAATATTGGCTCTTTCCTTCTCTGAGCATCAGTTATTTCAGTCTCCAAGAGCTC
CAGAGTGATGGTAACAAGACGGCATGTATCCGTGGGCTTTAAACAGGATATGCAGGTCAG
AATCCCACGGAAATTTTTTTTTTGGTGGGGGAGGGGGGTGCTTCTTTCTGTCACTTTTCT
CAAGAGATTCTGAGTCCACAGGTACAGCTACAGTGCCTGACACACAGCATGGGCTGAACA
CTATTAGTAAAGACTTTGTCTCATGTTCTTGCCACCTCCTGGGCCAGCACCCAAAGGGAA
TCTATTTCTGTACTTCCAGGCCTTCTAACAGCACCCTCTTAGCTCCCTCCAGGGAAAGAT
GCTCCACCTTCACATGTTGTTTTAAAGAGTTTTAGAGAAACCAAAGCAAAAACCAAACCC
CAGCCTGGTAGCAAAAACAAAGAATCAAAACGCACGGGTCACCTCCATCACCTCCTGCAG
CGTTAGCCGTGGAGTGAACACATAAACCAGCACGCACAGCAATCTTCTTCCACAGGTCCC
TGGGAGCTCAATGCCAAGGTCTACACAGACGTAAACTAAATAACCAGTTGGCATGAGGAC
TATGCAGACACAAACATCAGCTGGTACCGAAGGAGAAGGAAGTGGCAGCTTCCAAAGTTT
GCTGGAGAAAAACTGAAAACCATGATCTAAGATGATGTGAAAACCATCCTGACTACAATA
ATGTCAAGAGCAGCAGCCTTGTCAGGGCCCCAGTTGCACCCACGGGTACTGCGTAGTTCA
GTAAGCCATTCCTGAGGGCCCTCACCTACTGACCCTCACAGGACACACACTTCAAAATGC
CACAGGCCACCCAGAGCTTGCTTGCCAGCTCCCGGCTTTTCTGTTTGCTTTCCAGCAGCT
GGGTTTAGGCAGTGGCTGCCCAGTCATGGGGGATTATCCAGGCATGTATTTCCCTTACTT
TTCTTGTTCTTTTCAAAGCTTATTTTCTGCTATTTAAAAATAAATACATTAATTAAAAGG
AGTAGACTGATTTGCCCTCAAGGGATGAATTGGTTTCCCTCCTCCTTGACTGGGTGCAAT
AAGGCACCATGCCCTGCCTGGTATTGGAATGGTATGCAGTATACTGGCAGGAACCTGTGG
ACAAGCTGGATCAGCTAGACATCTGAAAGGGGATGGAACGCTTGAATGGGTCCTATTTCC
TGCCCTCCTGGTTCCCATCAAATCAGCCAGGAAGAATCATTTAATAAACATTTGCTAAGT
TTTCTGGCTAAGACTGTGAAAAACACCAAAAAGCATGGGGACTAGGGGTCTGAACTTGGG
AAGCAGAGGCAGCAGAAGAAAGAGTGCTACCTCAGGGACAGCTGGCACTTGGGCTTGGAA
GCGAGCCTCACTGCATGCATATCCTGAGACCTTGGGGCAATGCCGTCTACCTTATAAAGC
TAGGGTGTAGATTAAATAAAATAATACATGTCAAAGAGTTAACAAAGGCTGCCGTGTATC
AGCCATTTACTATGAGCCAGGAATCGTGTGCTAAGTGCTCTGTGTGGATTATTTCACCAG
ATCCTTACAACTTGCCTGTGAGACAGGCACATCCTTAAGTTCAGATGAGGAAACTTAGAC
TCAGCGAAATCAAAGCATCTACCCCAGATGACACAGTTCATAAGAATCATAGCCAGAACA
CACACCCAGACCCACCAGACTTCAAAGTTCCAGTCTCTGCTCTGCTGCCTGTTGACAAGT
GCTCAAAACACATTACATAACATGTAAATGCCAAACTGGGGGCTGCTGGCTCTCCACCCG
GGAGGCATATGGAAAAAAGAGGGGGAGTTTTGGCTGAGAGAGTTTAGGAAACCTTTCTGA
AGTAGGCAGGGCTAAATCTTAGCCTTGAAGGGTGAGGCTGGAGAAAGACCAAGAAGTAAA
GGAAAGCACTGCAGACCATAAAAGCAAAGAGCTGGAGGCAGGGATGAGCCAGGCAGGTAG
GCAGAGAGGTGGCAGAGTTTGACCAAGTTGGAGAAAGAGGGACTGCTCTGAGCAAGGGAT
GGGCACCTGAGCCATTATCTTGGTGGTCGTTCTTTCTGGGATTTTTCTCACCCACACTCC
AGAGGCACTCCTGTGACTGTTCCTTTGGTCACACAATAATCACGGAGGGAATAAAAAAAA
CATGATTATAAAGGCCCAATAACCCCTCTTTCCCCAAAGCAGGCTTAAAACCCAGTTGGA
GGAGCAGGCGTTTTTGCCAACTCCCAGCCTATGCTGCTGTGACGACCTGCCAGATCCAGA
GTCTAGCCCAAGCTCCAGGACACTGGGAATCTGAACACTGCATAAGCACCTATGTATCAT
CACCACCACCCTGACATTTAAGGTTCCCAGGAAGGAGAAGGCGGCACAGTTCCCAAGCTG
TAGCAGATAACTCTTCACAGCAGAGTCCCTATCTCACTGGACTTCGTATTCCCAGGACAT
GGTAGGTACTTTCTCAATAACCTGGACCAAATGGTAAATTCTTCTTCTTAAGGAACAACC
CTACAGTCGGGTAAGTCTGGATTATAGTCCATCCTGGAGCCCAGGATTTAGGTTCACCTT
AGCGAGTACATCATGAGAAATGCTGGGCTGGAAGAAGCACAAGCTGGAATCAAGATTGCC
GGGAAAAATATCAATAACCTCATATATGCAGATGACACCACCCTTATGGCAGAAAGTGAA
GAGGAGCTAAAAAGCCTCTTGATGAAAGTGAAAGTGGAGAGTGAAAAAGTTGGCTTAAAG
CTCAACATTCAGAAAACGAAGATCATGGCATCTGGTCCCATTACTTCATGGCAAATAGAT
GGGGAAACAGTGGAAACAGTGTCAGACTTTATTTTGGGGGGGCTCCAAAATCACTGTAGA
TGGTGACTGCAGCCATGAAATTAAAAGACGCTTGCTCCTTGGAAGAAAAGTTATGACCAA
CCTAGATAGCATATTCAAAAGCAGACATTACTTTGCTGACTAAGGGGTCCGTCTAGTCAA
GGCTATGGTTTTTCCTGTGGTCATGTATGGATGTGAGAGTTGGACTGTGAAGAAGGCTAA
GCACGGAAAAATTGATGCTTTTGAACTGTGGTGTTGGAGAAGACTCTTGAGAGTCCCTTG
GACTGCAAGGAGATCCAACCAGTCCATTCTGAAGGAGATCAGCCCTGGGATTTCTTCGGA
GGGAATGATGCTGAAGCTGAAACTCCAGTACTTTGGCCACATCATGTGAAGAGCTGACTC
ATTGGAAAAGAGTCTGATGCTGGGAGGGATTGGGGGCAGGAGGAGAAGAGGACGAGAGAG
GATGAGATGGCTGGATAGCATCACTGACTCGATGGATGCGAGTTTGAGTGAACTCCGGGA
GTTGGTGATGGTCAGGGAGGCCTGGCATGCTGCGATTCATGGGGTCGCAAAGAGTCAGAC
ATGACTGAGCGATTGAACTGAACTAGCTGAAAAGACCATTTGCCTGTTCACCTCCTGGAA
AGGAAGTGCCTCTCGCCTCCAGGAGTGTCTGCTTCGGCCCCCAGCAGCCCTGTGCACCCT
GGACATCGTTCTGAACTCCACACCTAGTGCCTGCTCTTCCGCCTGGGCCAAGCCGTGATG
CCAGCCTCCTCCACTTCTGAGTACAGGTTCCCCCCCTAACCCCTAGACCCCCCAGCCTGG
GCATTGAGCTCAGTGTCTGTCCTCAGGCACTGCTCCAAATGCTGAAAGCTACAATGCCCT
CCCACTGTCTCAGCTCCTGATCAAGCCCAGCCCAGGCCTCGGACCCACAGAAAAGGTAGA
ACAGGGCTGCGATGATTTAAGCAACTCTGATCATTGGTTTAGCACAAGCCATCATCATGT
GCTTTTTTAGAAATAACAGAACCTGGAGGAGGGAGAGGATAAAACTGTAGAAAGGTGTGT
TAGTCACAGTCTCCACCCCACCCTCCTCCAGAGAGGCACAAAGGGGAAATGAGGAAGGGG
CTTGTGGGAATGGTCAATTCCTGAGTCTCCAGATGGGGGCACCTGGGATGAGCAGGGGCA
CTTGTGTCATTATCTTCCACCAGCCAGTCTGTGGGTAAATTACTTTAACTCTGAGGAGTC
ACGGTCTCCTTATCTATTAAATGGAGACAATAACCAATGACCATACAAGGACGACTGAAG
ACAGAGCAAACTATAAAGTGCCCTTAGAAATGGCAGACATTTCCCACAGTCTTGGCAGGC
GGGGGCTTCAAGTAAAATACTCGACTGCGGGGGAAACGGGAAACTGGGAATCCATTCTAT
TTGGCAAACCTTCTAGACAAGGCACATGTCTTCAGGGATGTCAAAACCATCAATTGAGAC
CTATTTCCTGGTCTCACGCACTCACTGTCTGGTGAGGGGAAAGCTCCAAACACATTTGTA
CAATAAGGCAAAGCAAACACATGTTACTGGACGGATTGTGTGGAGAGGATGGGACATTTC
ATTCGGGTCTCAGAGTTTTGGAGGCTTTTAAAAATAATATTATAATAATTATTAGCATAA
TATTTTCTTTGTGAGTGCTTGCTATGGGCCAGGCACCTCTAAATACTTAATGGCCCACCT
CATTTATTTCTCATAAGAAGCCTATGAACTGGTTCACAGATGATAAAACTGAAGCACAAA
GCAATTCACTTCTTTCTTGGCCTCATGCAACTGGTAAATGGTGGAACTGGAATCTGAACC
CATCAGACTGCTCCTCTAGCCCACAAGGGGCGTAGTCAGCCTAGACAGATCTCAGAGACT
CTCTGCAGCTGAAAGGCTCTGATAAGGCCTGCAGGGATGAGTCATTGAGGCAGGGCACCA
ACTCACTCATGGCCTCTCCTGCTCCTGGGCAGCTCTGACCGCTGGGCCAGGGCCTCCACT
CTGATGCTGCCCTGATCTGTTCAGGAAGTTGGCCAGGGCTCTGTACTCCCCAAGACTCCA
TGTGGGCACCAAATACCAAGGGAGATTGATGTAAGAAACTGTATGTCAACATACATTTAC
ATAACGGCTCATTTATGAAGTAATTTGTGCTTATTGTAAAAGGTAGTCAGGGGGGAAAAA
TTTGAGAATTCAGGCTCTGCCTCTTACTCGGCTGTGTGACCTCAGGCAAATCTAAGCCTC
TCTGAACCTCAGCTTCTTCATCAATAAAATGTGGTTAACAGTTCTCATTTCAGGCAGTCG
TAAAGAAGAAAGGAGGAACATGTCCAGTATAGCACCTGGCACACCATAGGCTTAATATGT
TGGGATGAATCAGACGACTTAACAAAGGATTTCCATTGGAAAATCATTTTTTCCCCACAA
TATTTGGTGGTAACAGTAGCACTTTTAACTAGTAGTCACCTGTCACTAAGTTAAATCCGT
TACTGGCATTCTCTCATTTAATCCTGAAAAGCATCGCTTTCTTCAATTGGTGTAGCTTTA
GGACAACAGGAAGAATATGTCCAACACATTAATTTTACTCATACATGGGGGGAGAGAAAT
AGACTTTAAAGATGGTATACTGTAATATACAGACTTCCTATATTCCAGGTACTGCTTTAT
AGACATGGAGCTTGAGGCACAAAGAGGTTAAATAACTTGCCCAAAGGATTCTTAACATTC
TACTATACTAAAATAATGAAAGAAAAGTCACAGCAAGAATGTGTAAGTCTCACATTCTAA
GAGCTTCGGGGATTTGCGTCACCCCCCACAACCTGAGCCCTGTCATCACCCTCTTCTGCC
AGTGTCCACTCTCACCCTCACCCCACTGCCATGGCTTGCTCCCGAGCTCTGCCCCACCAC
TCCCAGGCAGGAAACGTCAAATCAATGGGCCCTGGTCCTCTTCTGGAATCTCAGCCTCTC
AACCAGCCTCTCTGCCTCAGTCCCCTATATCCTGTCCTCTACAAAACCACTGGGGACATC
TTCCCGTATACTCCTCTACTCAAGAACACTGTAAGGCTCCCTGCCACCTAGAACTGAAGA
CCCCAGTGGGTTGAAGAGGATCAATAAAGGACTCAGGGTCCCAACAAGATCTGTCTGGAG
TAGTCTCCTTCTCTTTGGCCCCAGACTTCTCACTTGCTGGCTTATAAGTCCTAGAACACA
GCGAGTCAGCAAGGCTTTTCCTGACCACTCTTTTTTAAACTTACAGCACTCCTGACTGCT
TCCCTCCACCTGCACCCAACACGCCCTCACTTCCTGCTTGCTTTAGTGTTCTTCAACCAC
CTCTCATCACCTGGCCACACACATTTTAAGTCTTTATTGTCTCTCTTTCCCTCCTAGAAT
AGAAGTCCCATATGGCAAGGGATTTTACCTTCTTTATTTTTCCCTGCTGTAACTGCAGCA
CCTAGAACTGTTTCTGGCACAGAGTAAGAACTCATAAGCGCTTCCCTGGTGGCTAGTGGT
AAAGAATCTGCCTACCAACACAAGAGACATGAGTTTGACCCTGGGTTGGGAAGATCTCCT
GGAAGAGGGGATGGCAACCCACTCCAGTATTCTAGCATGGAAAATCCCAGGGACAGAGGA
GCCTGGTGGGCTACAGTCCCTGGCATTACAAAGAGTTGGACATGACTTAGCGACTAAATA
ATAACAAGAACTCATAAATAGCTGCTGAATGAATAAACATTTAAAATGCCTCTAAGAAGC
AAGTGTCCAAACAAAACAATGGTGGGGGTATGGCTAATGTTTCTGGACTCCTCTTTGCTC
CTGAGAACATTTCTGGAAGACACACGAGAGATGCCTCGATTAAAATGTCTAAAGGCCAAA
GTCTTCCCAGGATTTACAAGAGTTCCCTGTAAGACCCTGGGCCCTCATCATCCCATTCCT
TTTCTGGACTTTTACACTCACGCACACCTTCTCTCTATCCACCATACTGAAAGCAGTCAG
CATCCATACTAAACTCCTCTGCCAGCCTCATCTCTGAGTCCCACCTTCAAGCCAGGCGAT
TCCCCTCCTGGACACCACTAGAGATGCTCTCATCTTCCTCCCACTATCCATCTGTACATT
ACCTACTCTTGAAGATAATACCAAATGCAGCCGCCTCTCATCCACCTCCTCCAGGAAGCT
TTCCAGGCCCTCTCCAGCCTCCAGAAAACACTCCCCCACACCCACTGCTGTTTCCACCAG
TCACACGGAAATTAGTCATGAACTACTTTGTCACTTGCCTGCTATGACTGAGCTGAACTG
TCACCAAAATCTGTTCATTTAAAAAACAAAACAAAACATGTGTGTCTTGTTTTCCCCAGA
ATACTGTGAAGGCTTTGGGAGGAGAGGCTGGGCCTTAAGCATATTGTCATCCACATGGCA
CAGGGCCTGGGGCACACAGTAGGTGCTAAATGTATGCTTTTTAATTAACTGCCCAACATA
AGCAAGTCACTGTCCCCATCAGGTCACTTCCTCAATTACAGGTACCTGGACTAGCTTCTC
CCAATGCCCTGATTTCTTTCTTCAGGGCCTGCTTTGACCTTGGTTATCTGCAAACCCAGT
CATCCGCTTGTGTTCTCAAAGGGTATCAGACACTTTCTAATCACACACACCCATGCACTA
GGCAGATGAGGATGTCCAGGAAAGAAATGATATGTTAAGTCCCACAGATCTGGAAAAGGA
AAGGACATAGTTGTTCCAGGCAGACCCAGACATTCAAAGTGTTTCAACTTCTTCAAATAA
CAGAGGAGAAAACAAAACAAAAAATACATAGTAAAATAAATTTTAAAAATAAATAAATAA
AACAAAACATGATGTTTTAGGTGACTTACTGCAGAAAACCAACACTCGAGGCCCAGGTGC
ACCTTCTGAGTACCAGCTCTAAGTAAACCAAGATTAGAACAAAAGGCAGAAAAATGTAAA
CTGAGATTAGAACAAAAGGCAGAAAAATCTCAATCTACTTCTGAGCTTGGAGAGATGAGA
ATCAGGGAGGAATGGAGGGGGCCCTCTGTGCTGCAGAATCTCTCTGTGCTGGACCCATGC
CGTATCCAGGGAAGGGTCTCCTGGTGTCCTCGCTGTGAGTTAGTGAGCTGTGACCAGCCC
GATCTCACCTAAGGAAGCAGGCACACCTGGCAGCAGAAGGCAGCATGCCAACTCAACCAG
CTGTCATCCTCTATCTACAGCTCGCCAATCAGGACTCCCAGATTATCTATGCTTTTTAAA
ATTTTGAATGGCAAACACTTCACTGGGTTCAAAGAGTACAGATGTATCCAGGAAATGTGC
CCCTCCTACTCCCGTCGCATCAACCCAGTCTGTCCCTGTTCTGGAACCAGTAACTATAGT
TATCAGAGGCCTGTATCTCATTACTGATGGCGTTTATGTACATACACGCGAACAGAAATA
TGTATTCTTTCTTACAGGGGGCAGAGTACACACATCCCTATGCCTAGCTTTTATCTTTTA
AAGGAATGAACTTGTATTAGGACAGCGAGACAGAGGATCTCTACACAAAGAAAAAGAGGT
GAGTCTATGTGAAAGGCCCATGAAACAAAAAGACATTCTGGAAGACATGTGCGCAAGGAG
AGAGGGCTGAGGGAATACTCCAGAGGACAGATGTGTGAGGAGCGAGGGCTGAGGAAATAT
TCTAGAGGACTCGTGTGTGAGGAGAGAGGCCTGAGGGAATACTCTGGAGGATAGGTCTGA
GGAGAAAGGGCTAATGGAATGCTCTGGAGGATAGGTGTGTGAGGAGTGAAGGCTGAGAGA
ATATTCTAGAGGACTCGTGTGTGAGGAGAGAGGGCTGGGGGAATATTCTAGAGGACCAGT
GCGTGAGGAGAGAGGCCTGAGGGAATACTCTGGAGGATAGGTCTGTGAGGAGAGAGGCTT
GAGGGAATACTCTGGAGGATAGGTCTGAGGAGAAAGGGCTAATGGAATACTCTGGAGGAT
AGGTGTGTGAGGAGTGAAGGCTGAGAGAATATTCTAGAGGACTCGTGTGTGAGGAGTGAA
GGCTGAGGGAATATTCTAGAGGACCAGTATGTGAGGAGAGAGGGTTGAGGGAATATTCTA
GAGGACCAGTGTGTGAGGAAAGAGGGCTGAGGTAATACTCTGGAGGACAGGTGTGTGAGG
AGTGAGGGCCGAGGGAATATTCTAGAGGACTCGTGTGTGAGGAGTGAAGGCTGAGGGAAT
ATTCTAGAGGACCAGTATGTGAGGAGAGAGGGTTGAGGGAATATTCTAGAGGACCAGTGT
GTGAGGAGAGAGGGCTGAGGGAATATTCTAGAGGACCAGTATGTGAGGAGAGAGGGTTGA
GGGAATATTCTAGAGGACCAGTGTGTGAGGAGAGAAGGCTGAGGGAATATTCTAGAGGAC
CAGTATGTGAGGAGAGAGGGTTGAGGGAATATTCTAGAGGACCAGTGTGTGAGGAAAGAG
GGCTGAGGTAATACTCTGGAGGACAGGTGTGTGAGGAGTGAGGGCCGAGGGAATATTCTA
GAGGACTCGTGTGTGAGGAGTGAAGGCTGAGGGAATATTCTAGAAGACTCATGTGTGAGG
AGTGAAGGCTGAGGGAATATTCTAGAGGACCAGTGTGTGAGGAGAGAGGGTTGATGTAAT
ACTCTGGAGGACAGGTGTGTGAGGAGAGAGGGCTGAGGGAATATTCCAGAGGACAGCTGT
GAGAGGAGAGAGGGCTGTGGGAATATCCTAGGGTATAGGTGTGTGAGGAGAGAGGGCTGA
GAGAATTCTCCAGAGGACTCGTGTGGGAGGTGACTGAGGTTAAAGGTCCAGTCACTGCAG
GCACTACTGCTCTGTGGTGACCCTAATCCCAAGTCAGTGGATGAAAGCCCTTGGGGTTGC
GGGGCAGGCAGTGGGATCTACCATTCTGTTGGCATTAAAGCCCCACTGGCTAAAAGCTCC
AATCAGCCTCGCTGAGCTCTTCACCTTCAAGAAGAGAGAGGAAGCATCTATAGGAGAGGG
ACTAACCTAATTCCCATGGCAGTGACTGAATGGGTACTGACCACGGGGGACACGGGAAGG
AACTGTGGAGGAAAAGCAATCATTTCCTCTGGAACTTGGGAGGGACCGAGAAGGGGAAGT
TGGGTCTGAGACTCTAAGGAAACAGACTTTAGATTGCTAAAAGAATAGGAGGGCTCTGGA
ACCTGAGATTGAGGAAGTAAATGATTCTGATGCTCTGAAATGCAATTCTAACTGTGCAGT
GGAGGATGGGGGAAGGGCAGAGGGGAGTGAAGACAAGAAGGCACAGAGAGGGAGGGGCAG
GAGGGTGAGGAGGACAGGGAGGGCAGATAGGGCTTTTTAGGAAGCAGGCAGCTCACCATT
ATGCTTCAGAGCTGGACCTGATGGCAACCTGACTGGATACGAACTCCCCCTCCCACTCCT
AGCTGTGGAATCTGGAGATGTCAGTGAACCCCTCTGCACCTTAATTTCCTCGTTAGTAAG
TGAGGAGCATGAGGGTATTTCTCTAATGGGGCTGACACAAGAATGAAGTGAGGGCTTCCC
TGGTGGCTCAGCGGTTAAAAAATCTGCCTGCCAATGCAGGAGACTCAGGTTCGATCCCTG
GACCAGGAAGATCCCACATGCTGTGGAACAACTAAGCCCAGGAGCCGCAACTACTGAGCC
TGTGCTCTAGAGCCCAGGAGCCACAACTACTGAGCCCACGCGTGCCCTGCAACTACTGAA
ACCTGTGCCCCCTAGAGCATGTGTTCCACAGCAAGAGAAGCTACCGCAACGAGAAGCCCG
CACACCGCAACCAAGTGTACCCCCCAGCCACTGGCCACAACTAGGAAAAGCCCATATGCA
GCAACAAAGACCCAGAACAGCTAAAAATAAAATACATACACTTTTTTAAAAAAAAAGGAA
TGAAGTGAGTTAGTGTTTACAGAACCTTCACACTGTGCTGGCATGTGAGTTGAGAGAGAA
TAGAGCCACGCGGTTGCACCGGGAACCTTGACAAGGTGAGTTGTTGAAAAGCCCAGGTCC
TATCACTGGGAGAAGGATATGAAACAAAAGGATCCCCTGAGACAGCCTCCTCCCAGACCA
TGAACCAAAGGAGGACAGTGAGACGAGCTGAGACTGCACAACATGCCCAGACCACAGGAA
GGGCTGGTGGTCATCTTGAGCCAAGACGTCCAGAGGTATCAAGGGACCCTGGGAAACAAG
ACTTTGGCTCCGACTCTGGGCACACGATGGCCCCTGTTGAAGAGAGCTATCCTTAGACTG
ACACGTCAAGATCCAACACTGAGATGAGAAAGGGTAGGGGGTGGGGGAAGCCTGGAGTTT
TAGGAAAGGATATTTAGATAATTTCAATGACATCCACCCCCCTGGTTGGCCCGGAGCATT
GGAAACTCTGGCAGGTGAGACCACTGAACTGCATCTGTGGGGGCACTCTGGGGACACCCG
AAAGCAGTCCCGGAGCCCTCTGGGAACTGAGAGCATGTGATGTCAAGGAGTGTCCATGCC
TTTCTGGGATAGGATTCTTGACAGTTGGTGGAGAATTACGATAGATTTGGCATAACTAGA
TTCAAAAAGGCATCTGGTTAGAGGTCAGGAAAGCAAAAGGCAGGGACTGAGGCAGGGGTC
CCCAAGCAAGCTGATGAAAGATCATGTCAGGAGGGGAGGACTCTAGCAGAGGGTTCTCTG
CTAATAAGCATTTTATTGGCAACTTGGATGATGCTAGGGAAAGCACATTAAACAGGATCC
TGAAAGAGCTCAAGAGAAAGGGCTGCACAGAATTTAACACACTGAAATTTAACAGAAATG
CTTGTTCTGAATCAGATTGGAGGAGGCTTGCACTTAAATTCTAAAGAACATGTTAAGGAC
AGGGGAGAAGCAGTTTAGCAACACCCCATGTTAAAAAGATCTGGTCAGGATAATTCCATG
GGGGTCCAGTGATTAGGACTATGCAGTGGGTACAGGTTCGATTCTGGGTTAGGGAACTAA
GATTCCATAAGTTGTGTGCTACAGCCAGAAAAAGAAAAGATTTTGTCAGGAGTATTGTCA
GTGAGTCAAAAACGTAAAGTAGTTGCCAGAAAAACTGATGCAATCTTGGGCTGCATTAAA
AGAAATAGAATGGCCTGAATTAGGGAGGGGATACCTGCCTTCCTCTGCTGTGGTCACACC
ACACCATGAATATGATAGATGGTCTGGGCACTCACCTCACTGTATTAGAAGGATACAGAC
AAAAATGGAGTGTGTTCAGAGAAGAACCCCAGGAAAACACCCGAACCCACATCAAGGGTT
GTAAATCTGGAAGAAAACTCAGGAGAGGACAAGAGGGCTGTCTTTAAGTATCATATTTTA
CTTATTAGGAGATGTGTATTATTTTCAGTCACAGAATGTCTGAAAGCAGAATTATCTTAT
AATACCCTAGCATCTAATACCCTAGGCCAGAGTGCAGCTGTGGCATAGTTGTCATTGCCT
CATTGCCACTATCATATGGAAATTTGACTATTATTCCCCGTGACATGTCTGGACAACTGC
AACCCTCAACACTTCAAGAGCCAGAACATTCAAGGACCATTTGAGGAAGAAATGTGAGTC
CTAGAAAAAAGAATTCCAAAGACAATAGAGATTAAGAAATACATCACCACTTCACCAGAA
TATAATATGTCAAAAAAAAAAAAAAAACAACAAACATATTGATAACTCTGAGTCAGAAAG
TGATTTGAGAGATTTGGATTCCAAAAGTGATGTTTTCGAAATGCTGTAACATTTCTTTTC
CTTTTTATGTGGATGCAAGAGTGATATGGACAAAAAGCTTATATCTAAAATCTAAGAGCA
TTCTTTCAGTAAATATAAACATTTTAAGTAATAACAAAGTATTGTTCTTCAGTTTAACTG
GAACCACTTTCTATTTCTTGCAGGTTCATAAGAGAACGGTATATCTTACAATCAACAATA
TCACAGATTTGATTTAAAAGACGGTGTCTGGGGACTTTCTTGATGGTCCAATGGCTAAGA
CTTTGCAATCACAATGCAGGGGGCCCAGGTTCAATCCCTGGTCAGGAAACTAGATCCCAC
ATGCTGCAACCAAGAGTCCATGTGCCACTAAAGATTCTGCGTGCAACAACTAAAAAAAGA
CTGCACGTGCCGCAACTGAAAAAAAAAAATCCTCTAGCCTCAATGAAGACCTGACACAGC
CAAATAAATATTGAAAAGAAAAAAAAGTATTTGAAGAGCTTTCAAGTGGAAGAGAGACTA
GAATATCCTTCTCTATGATTCCAAGGAGGAAGAACTAGGCCCAGATGCCAGAAGCTATAG
GGAGCCAGCAGGGGATATAGGAGGCGCTGTCCAGAGATGGAATGGGTCACCTCACAGGCT
GGAAAGCCAGGCTGGACCACACTGGGGAAACCAAGCACCCATGTGACAGCCCTGAGGTCC
CAAGGCCTGACTGAGAAAACTCACCACAAAGAGAAAGGCAACCCGTCTTTCTTTGTTACC
CACCTACGTGCTTAGCACAGTTATCCTCTTAAAACGTCACCACTTAGAGATAAAAGCCAT
TTAGGAAACAGCACTGAAAGGGGGATCTGAAGCAGAGTGGAACATGGCCTGCAACTGTGT
TCTCAGTGATAGCCGGCTCCGGTGGGCCAGCTGGGGGCCACCTACGTGCCTGCTCTGTGC
CAGGCATGCGACAGGTGTGCTGCATACCCTGCCCCAGTTAATCCTCACGGCCCCTGTGAG
ACAAGCGCGGTCAGCATCTTACAGAAGAGGGACCTGACACTCAGAAAGTCAGTGGCTTCA
CCAAGGTGTCACTGCCACTCTGAAAGCCATGGTCAGTCTGTGACACATGCTTCCAATAGA
GGGACCTCCAAAAGTTTTGACTGGCAGAATGAATGGAGTGCTCAGCTGAGCAATCAATGA
ATGAACCAACTTGGCCTCATATTGGCAGCACAGATGTTAGGAGAACAAAGAAAGAGGAAA
GCTGTCTCAGCGTTCCATCCCCACCCTCGATCAGAAGCTCCCACAAGCACAAAACTCATG
CCATTTGCTCGCTGCTGAAGCAATTTATTCCAACACATAAAGCAAGGGTGTTTCTGAGAT
GTCTATGGCAGAGAACAGGTGCCAGCAGCTCTGCTCAAATGTCAAAGCTGTAAGCATACC
AGGTTGCCATGCCTCCCACCTGCCAGGTTAACTCTGGAGCGGACAGAAGCTGAGCTCAGC
TTTTGCCCCCTCCCAGGGCCAGGGTGTCCAGAGGGCGGGAGAGTCAGCCAACTCCCCGCC
CTATGTGTTCCAGTTGCCTGGAGACATCCAGTCCAGTCCCACGCCGGCCAGCCAGCAGGC
CCAGGCTTCCTCCTCCACTGGGGAGATCAACTCAAAGTGGGCACCAGATACCCGAGCAGC
ACCCACCTGAAGGGGATAGTCAGGGGCTTATGAGACCATAGAAGGGGAGAATCAAGTCAT
TTCTGATGATGACCCACAGTGCTCCGTGAGCAGGTGACATCCTAGAAATGATTCCAGTGA
AGGAGGAGGGGATCATGGAGGTCCTTGCCCAGTCCAGCTTTGCTGCCTTAGCCATGTGCA
GGCACGTAACACCTTCTCTTAATCCATGGGTACCCACTTCCAGGGGCTCAGCACCCATGA
CTCCTCTATGTATCCCCCTCAGGCTGACCCTGAGGCAGGAGACCTCCTGTAGTGAGGTGG
TGAAAAGTAAGGACAATTACTATTGCTCTGCAGCAGATAGAGCCACCGAAGCACAGAACA
GGCACACCGGGGGCACAGAAAGTGATCGATGTCCCATCTTCTAAGACCCTAACTGAGGCA
TTCCAAATGGGCTGCCTTCCTGATCAACTGAAAGATGGGGGTTGCCCATACTGACCCCCT
TCCCACAGAAGACGGTGAGGCAAAAGCACAGACAAGGCCTTAGTCAGGCCCAGCCTTAAG
CACCCCTTGACCCTTCTGTTCCCCAACCCCCACGGCCTTCTGGTCAGAGTACCTGTCCAG
CACATGGAGGGCAGCGCAGACCTCCTAACAGATTCCCCACCCCTGATTCTCACATGAGCT
TATCTTGCACAACCTGATCTGCCTGAAGGAGCACTCTGACCATCCCTCTCCAATGGTTCC
TGCTGCCTGCAGGGTTAGGGCCATACTCACCTCTTTCACCAGTACTCAAGGCTAGCCTGA
TTCCAGCCTCAGCTTCCACAGTTCCCCTAGGCAGCCCCCACATTTCTACCACGTGACATC
CTGAACACACCCTTCTGTTTCCACATCTCTTTGTGCTCTACCTCTCCCCATCTCTGCCTG
TGGAAATCCTGTCTTTCAAGGCCCATCTCAATGACCAACTGCCACCTCCTCCAGGAGGCC
TCCCCTGACTCCCTCACACTGTGACTGTCTAACGCAACATTCCAAACTCTTATCTTGATG
CGTGGGCATCTGTGGGTTGTCTAAGGCACCTTCCTCCACATGTTAGATGGAAGCTCTGCT
TCTGTCATTCAGCACAGTACCCCTCAGCGTGGCAGCTGAACACCAAGCTCTAAGGAGCAT
AGGTCACCATGCTCCATGCCAGCCCAGACAGCACCCTATTTCCAGTCCTTTCTGATTCCC
TTCTCCACCTACTTCTAGCTGACTCATTCCCCATTCTCTCAAGGTTTAGCTCTCAGCTGA
CAGTTAATTGGAGATAAACTAATCAACATAATATCCTTCCCAGTTAAATTCTATATATTT
TTAATATAAATTTATTTTAATTGGAGGTTAATTACTTTACAATATTGTATTGGTTTTGCC
ATATATCAACATGAATCCGCCACAGGTATACACGTGTTCCCCATCCTGAACCCCCCTCCC
TCCTCCCTCCCTGTACCATCCCTCTGGGTCGTCTCAGTGTACCAGCCCCAAGCATCCAGT
ATCATGCATCGAACCTGGACTGGCGATTCGTGTCATATATTATACATGTTTCAATGCCAT
TCTCCCAAATCATCCCACCCTCTCCCTCTCCCACAGAGTCCAAAATACTGTTCTATACAT
CTGTGTCTCTTTTGCTGTCTTGCATACAGGGTTATCGTTACCATCTTTCTAAATTCCATA
TATATGTTGAAACTGGAGCCTATTATACAGAGTGAAGTAAGCCAGAAAGAAAAATGCCAA
TACAGTATACTAAATTCTATATTTTTAACAAAGGCCCTTTGGAGACAAAGGCTGAAGACA
AAGGTGGGAATTTTAGGCCCCAGAACTCTGGGGGCAGTAGTTCTGATAAGGGAAGATGTT
GCACCAAAGCACTGTGTAAGCCAGTGCTACCAGGGTGCTAAACTGTTTCAGTCATGTCTG
ACTCTTTGCTAGCCCATTGGACTGCAGCCCACTGGGCTCCTCTGTCCATGGGATTCTTCA
GGCAAGAATACTGGAGTGGGTCGCCATGCCCTCCTCCAAGGGATCTTCCCTACCCAAAGA
CTGAACGCTTATCTCGTGTCTCCTGCATTGGCAGACAGCATCTTTACCACTAGTGCCACC
TAGGAAGCCCCAGTTCAAAGCACAAGAGACCTGCTAGAAAGGGGAGGTGCAGCTTGGTGC
TGCAAAAGGGAAGGCCAGCTCCAAGTATGCTGCCCAAGCCTGGTCACAGGCTCACAGCCT
GACAGAAATGGAGGGTGGAGAAGAGACTCCGACCTGGCTAGGTGACCTTGAGCCAGGAAC
CACACATTCTGGCCTCCACTCAGTATCAGGAACCCTTGATACTTCCCTGACAGTTCAATG
GTTAAGACTCCATGATTCCACTGAAGAAGGTGTGGTTTCCCTCCCTGGCTGGGGAACTAA
GATCCCACAAGCTGCAAAGTACAGCTAAAAAAACTCAATAAAACAAACAAAAATACAAGA
AGCCTCTGAGCCTCAGTTTCCCCATAGGTAAAAAAAACAACAAAAAGGCGGCAGGAGTGA
GAACTAGATGACCTCAGAGGTCCCTTCCAATCTGACATCTCAAGTTTCTGCGACTTACAG
TCTCTACTCGTCCTCCCTCCCGAGAGGTCAGTATCATTTGAAAGTACCTGCTTCCACTCC
CCCCTTACCTTGAGCCCCACCTGAGTCCAAAGGGAAAGCTAAGGCTAAAGATCTCCCAGC
TAATCAGCAGGCAGGCCCCTCTCAGCGTAGGGAGAAGGAAGGGGCAGAAGTGGGGGAAGA
TGTTGGTTTCTATGGACACACAAATGCTACTCTCTCTTACTCCATTTGTCCCAACCCAGA
AAGACAGTCAGCTGATTGCCTCTGCTTCCCTGACCTACCTTTTTAAGAGATTACCACTGC
CTGCCAAATGTAAGTGCTGCCCTAAAATCAGGACATATAAGGTCTCTCTGCCTGGATCTG
AAGGGTTTCAAATGGGTAGAGTGAGCGTGATGAAGAATGAAACTTGGAGGCAATCTAGGC
CATGGTGTGCAGACCTGCCAATTAAAGTTCTTTAAAAATAGCCTCTTTCTTCTCTTATGC
TGAAGATAAAGATGAAGTTTCAGCAATAAACAGACATCTGCTGGAGCTTCTGAAGAAGAT
TACAGCATAAACACCCCCAGAGAACAGCCATAAACAGCCCAGAGCTTTCTCCAGGCGCCT
GCTGCCTCCTGTTCACCAACAGTAGGGGAGAGGTGAGGGGATGGAAGGACAGAGGAAGAG
GTGGTGTTCAGAGGCTGGGGAGGACAGAGCAGGAAGAAGTGGTGGGGGAGAGCCCAGCTT
GGCAGAAAATGGAGAACCGGCTGCCATCTGCAGGGAAATAAAAGCTCAGGGATCCACCAA
GAAAATTTCCAGGAAGTCCTCCAGAGGATGCCATGCCAGTGTCATTCATTCTGAAAATGG
GTCACTCCTTACAAGCGGAAAAGAACCGACAGTTCTGAGTGCCTACCTAAGTGGGGCACT
TCACAAATATTTCATTTCTACATCAATTCCCTGAGTTTGCTGTGATAACTCCTTTTTTTT
TTTTACAGACTAGGGTTTTTTTAAACACTAGGGTTCATTGATGCCCAAGGCCATGTGGCT
CCGATTCAAGCCCAGGTCTGTCTTAGCACATTTGTTTGTCTGTGCCTCCGTCACCTGCAC
CCAGAAAGTGCCCCTGAGTGTCTGAGTGCCCAGACTCTCTGCACCCACAGATCCAGCCCA
AAGAGGGTCCTAAATGGAAGAGGCAACACAGCAGGGTAGAAGGGCAGGAGTCAAGCCATG
CCTGGCTAATTCAGATAACTGCTGAGTCTCGGCAGTCCCGTGGGTCCTTTGGTTTTCTAG
CCTGAAAGAGGAGTGAAGAGGGAAACAGGCACAAATATATGCCTAGACTATCTGGAAGGA
GCCAAGGAGACCGGGGACAGTAGTGCCACTGAGGAAGAGAACTGAGGACTAGGGGACTGC
TTTTCATTGAATTCTCTTTGTCCTGAGTGGACATGTTACCATGCACCCATCATGTGTGGA
GTGAATAGCCTCATCTGTGTGGGGGGAGGTGAATGTCATGTATCCAGGTATGTGGGGGGG
AGGCTGGGTGAGTACCACCACCTACGCATGTGCGTGTGGAGGTGGTAGCATCACTTGTGT
GGTGTGTGTGTGTGTGTGTGTATACATGGGGCGGGGGAGGGTGAGTGGTAGGGGAGGGGT
GAGTCTTTTTTTTTTTTGGCCGCACCATGCAGTTTGTGGGCTCTTAGTTCTCCCACCAGG
GATTGACCCTGGGCCCTTGGCAATGAAAGCACAGAGTCCTAACCACTAGACCACCAGGGA
ATTCCCATGGGTGAGTCATTTTTAAGAGAGCCCAAGATGTCAGGTACAAGGTAACAGACA
CGCCCAAGCTGGAGATAGTGACCTGGACCAAGCAGGAAGTCCTGGGTCCCCTGGTCGCAG
CAAGCCTGGAATCCAGAAGAAGCTTCTTTCCTCCCTCACAACAGTAACTTGCTGCAAGCC
CAGGCAGATGGCTAGAAGCTCTCTGAGCATGAACCCCTTGGTCTCCAAGTCCACAACTAG
TTGCATGAGCCCCCCATGACATCCCTTTAGGAAACAGATTGACTGTATCCTCTTCTCGAG
GGTCTGGAGAGAGGCTTCCCTGACTCCCCTACTTAATCCTCTATTCTGTCCCTTTCTTCC
ACTATTGGATTTCTCACCCCTCCAAGCAGAGAGCTCCTGACTGTTATCACCTTTCTATTC
CATTGTGCAAAAGCCCAGCTGTCCTGATATGCGGAGTCATCAGCACCCCAACTTTACAGC
AGCCGTGAATTCCACAGGCCACACCTCAACCCCCCATGCTGCTTCCCTGAGATGAAACTG
TCCAACAGAAGGGTTCAGCAGCTCTACCAGGCCCCCAGCAGCTTTCCTTGGTGAACAGAA
CGTCCAAGCGACTTTGGCACTTCTTCATCCTCCCCTACACTTCATTCTCCTGGCCCTGGC
ACAAGTTAAACCCTGAGATCCTGCAACTCTTCACCATATACAGTCAGTTCTCAGATCAGT
AGCCAAAGCCAACCATTCAGAGTCACCAGAGCCAAGAAGTAGTTTCCGCATCTTAACACA
TTGATACTACGGTGCAGGACGAGATGTTCTTAGACTCCCGCTCTGTCTCTGGGCTGGTTG
GGTTTCTGCACTGGGTGTGTCAGGAGCTCCAGCCTGCAAATGTTCCATTAAACCTGCTGT
TGCAGCAGCTCAGGGATCAGGGGCCGCCAGCTGACTCTTCGCTATCCTACCTTATTGCCT
TTAGAAAGGACATAGGCACTAGACATCCTCTGCTGCACGGAAGGGAAAACCTGAGCCCCG
AACCAGCAGGAAACAAGTCCCTGCCTTGATCTCTGTATTCCCCAAAGAGAAAGCTGACCG
AGCCTTGGAAGAAATATAAGAGCACCAAGGTCTCTGGGCACCTCCAGGAGAGGGGGGATT
CCGGTGCGGAGGGACAGGGAGATTGCTCTGACTCTCAGGGGAGAGAAACACCAGCGCAAG
TACAGAACACACTAAAATCCCAACCCTACAAACACCGCACCATCCACACACAAACACACA
CAACTCACTGCCAGCCACCAGGGAGACACAGGTTTTCCTGGGATAAACTGTAGTAATATT
TAGAGCAATTGCATTTAAGAAACAATACAATACCTAGTACCAGACTTCCCTAGTGGCCCA
GTGGTAAAGAATCCACCTGCAATGCAGGAGATGTGGGTTCGATCCCTGGGTTGGGAAGAA
CCCCTGGAGAAGGAAATGGCAACCAACTTCAGTACTCTTGCCTGGGAAACCCCCGGACAG
AGGAGCCTGGCAGGCTACAGTCCATGGGGCCTCAAAAGAGTCAGACACGACTTAGTGACT
AAACAACCACCAACATACCTGGTATTCACAAATGGCTCTTCCTCTGGGACACAGGGATGG
ACATTTTCTCAACAGCTGGCAGAAAAGGGAAGCATCTCAAAAATCACACTCCACTGTGAC
CCAGCCCTGAGATGAAGGTTTGTTTGTGACTAGAAGGCCCATGTCCCCATCACCCCCACT
AACTCTGAGTTCAGAGACCAGATGATCAGGGCTTGAGAAGGAGGAGCCTTATCAGTGCAG
AGCAGCTGTGCTTTCTACCTCGGAGGAGGTGGCATGGAGAAAAACAGAAAATGGTGGAGG
GAGGGGTCAGGGCCCCCCGAAGTGAGGTGAGTGGGGCATCTGGCCATCAGGCACTTTCCC
AAGGGGATGAGACAGGCCGTCTGAGCCTGAAGCTTTGCCCTGCCTTTTTCTTAACCCACT
ATGTTATTCTGTCTTCCTTTGATATCACCAACTCCCTGAATTAAAAAAATCAAGATCAAG
AGCCTACCATGAGAACGACTTCATTCTGAGGAAACCAGAATGAAATTCTCATGAAAGAAA
GTGAGGTGGTACAATGGGAACGAGGGTCAGGCTGCATAGATTCCGCAGCTTCCTGCCTCC
ACAGCTCCAGCTTTCTTAGGTATGGGAATTCCCCGGTGGTTGGCACTTTCACTGTATGGG
TCTGGGTTCCATCTCTGGTTGAGGAACTAAGATCCTGCAAATTATGTGGTGGGGCCAAAC
ATTAAAAAATGTAAATAAAAACACAGATAAATTCTTTAAAATAATGTCAAAAAATAAAAT
AGGCAAATATCAAAATCACAACGGGTATAGGAACCTATCCACACATAAAACTGGACAGAA
TGCATGTATAATCTTGTTTACCTACACAAATCAGTTGAAGGAAGTTCTCTTTTTTAAGAG
GAAAAATATCCCCAAATATTTTGACTTTCCATTAGAACAAAACATTTTTATTATAAAAAT
TTTAGAAAAATGTTGAGAAATATATAGGAAAAAATTAACTCTATCTCCACCATACAGAGA
GAAAAACAACATTCTCTTATACTTAATGGCTAGTGGAAAAGCCTGTTTATGTTTAAGGAG
GACGTGGAGGAAAAGAAAAAGGCCTCCTCATTTAGGGGCTATTTGCAGAGAAGGATCTTT
GCTGGGTGGGTCAGAAGATGGCTATCAGAGAGCCCAGCACCTTGGAGAGATCTGACAGTG
AATCCAGGTGTGAAGCATGTTATCTGGGGAGGGAACACACCTCATCCTTCTCACTGAGCC
TCTGGTCTCCTTCATTAGGACACCTGCAAAGGTGCCGATGGTGATACTATCTCTTCACCA
TAAATTCAGGCCAGACACTGACAGGTTATAAGTGTATGTTTTCTGTCACGGTCTGTCAGT
TGCAGGTGGATAATGATTTGAGAAGAGCCCACACCTTGCCCAGGTATGAGGCCAGATAGA
GAAGGCTCCCGAAGGCACAAGGCAAGAATCTTGCACTGCCCAGAGAGAGGTGGACAGCAT
TCTCTGGGCAGCCTAAGGCCAAATGCCTGACTCCTAATGTGGTAATGCCTGTGGCTGCAT
AAGTCAGTATTCAGAGCTTGGACAGAAATGACCTTAGTCCCTGTCAGCCCCATGTGTGAT
TCGGGGAGGCCAGCTGCTGATCAGGGCACCTCGGCAGCTGCCTGGGCTCCCCACACTGCA
AACCAGAGCGCCAGAGAGCACAGCAAATAGTTCTCCTATTGTTTCAGGATGTTTACAGGC
TGATGCTTGCAGATGAAATATCCACACTGGAGCAAGTCATCTTTTTAAAAAAAAAAAACT
CTCTTAGCTAAACACATGCACGGGCAGTCACACAAACCCACCACAAGATTCATTCATTCA
ATATGCATTTCCTGAGTGGCTACAACATCACTGGGCAGATGCTCACCACACCCCTGCCCC
ATCCCAGAGACAGCACTGGGGATCCAACAGAGCACAAAAGCAGACTCAGCATCAAAGGGT
TCGCTGTCCAGTGGGAGATTTAAAAATGGAGGGTAATGGCTGGATAAAAGCAGAAGTGCC
GCAGAGGGGGTGGTGCTCCAGACTAAAGTAGGCGTAAAAGGACTAACAACCAAATGCACC
CCACAGATTTTGTTTGGATCGTGATTTGAACAAACTCATGATGAAGGTCACTTCATCTGA
ATATATACAGATGAGACCAAAGAGTTACTGTTGATTCTGCTACATGCAATAATAGTGATG
TGGTCATGAAAGAACCTGCTTTTTAAAATAGGGAAGAAAAAAAGAGAAAGAGAGAGATGA
AGCCAGCCTGGCATGATCTTGGTTGCTGAAGCTGGATAATGAGTATTTGGGGCTCATTAT
ACTATTCTATTTTTGTGCCTGAAAATGTTAATGATTGTGGTGGGGGTGGGGACTGCACTG
AGCAGTTTGTGGGATCTTAGTTTTCCAACCAGGGATAGAACTCAGGCCCTTGCAGTGAAG
TGCTCAGTCCTAACCACTGAACCTCCATAAATATGCCATGTTTATGAGCGTTTTAAATGC
CATTTCATAGTGGGGTGGAAAGAAATGCCCACAAAAAATTACAACATAAGCTGGGGAATC
ATAAGCACAATAGAGGGCTGCACACACCAAGCCTCCAAAGTTCAGAGGATGGCCACAGTT
CTTTCCTGTTTCTCTCAGTGTTGAATTCACCATACAGACCTCATTCATGCAGATGGAGAA
CAGAGTCCTAGTTTGGTCACTCACTAGGCTTGTAATTGGAGGTAAGTCCCAGAACCTCAG
TCTCCTCATCTGTAAAATGGGAATAACCTTACATACTTCTTCATAGGGCTACTGTGAGGA
TCAAATGATTATAAAGAATGAAAAATCCAGCATGATATACAGTGTTCCCTTTTCTGGTTC
TTTAAAGAACAGAGACGCTCTAGCCCTGGAAAGGCCTCAAAGATTGACAATGTTCAACCC
AAATCTTCTTGCACCTAACCCCACTCCTCTTGGCAGAGACAAGGCTCTCCCCAGGAAGGC
AGGACCTCTACCCGTCAGTAGTAGGGAGTGAAAGGAACAGGGCCCAGGACTGGGAGGCAC
ACCCAGATGGGTGTGGACGTGGGTGGAGAAAAGAGAGACAGATCCCAATCACAGGCAGAG
AGGGATTACTCAGTGCTCCTGTGCTCCTTAAAGTTCCTGGGAATAGGCTTCCAATGACCA
AACCACACCCAGCCTTAGTTCATAAGCTGATTTATACTAAGGTGTAACTAATTGGTATTA
GGCTAATCACAATTTTCTTTCAGAAGAGAAGGATGAGCAGAAAGCCAGCCCTGGGCCTGA
AGAAGGAAAGAGGCAGTGATTTCATTTTTTATAAACATAAACTCCAACTGTGGATCTCAG
TCACCTTACAATCATAGCTAGTGTACCTCAACATCTGCCCTCCCTCCTAAAAAAAATAAA
ATTAGAATCGGTCCTAAAGTAGAGATTATTGCAAATAATAGTCCCTCTAAATCATTATAA
AAGTCAGCTCTCAGAGGTAGGTTCAGGTCAACAGCAGCAGAGGCAGCCTTCCCCCTCAAA
TACCACCCAGACTCCAACAATCAACCCCTCCCCCTCCCATCATGACCAACACTTGCCATC
ACCCTTGAAGGACAGGGTGGGCAAGGCGTCTGCAGGTTGAACAACTTGGCTAACCTGGGT
CAGTTCAAGTGCTCTGCTTAAAAAAAAAAAAAAAAAAAAAAAGCACCCAGGGGAGTTCCC
TGGCAGTCCAGTGGTTAAGACTTCGCCTTCCAAGGCAGGGTGTGTGGGTCTGATCCCTGG
TTGGGGGGCTAAGATCCCACATGCCTTGTAGCCCAGAAAAATAAAACAAAAAAAAAGCAA
TATTGTAACAAATTCAATAATGACTTTAAAAATGGCTCACATCAAAAAAATAAATAAGAA
GCACCCTCAGGATCTTTGGACAGAATATTTTCAGAGGCCAGGAGCCTACAACACAGCACA
TTCACTCTTCACAGCCATGGGCTAGCAGGGAGAGCACTGGACCCAAGCTTTGGCAGTCTG
TTTTCAAATCCTGGCTATGCCACTTTCTATGTGACCTTTGGCACTTACCCTACCTGAGTC
TGTTTCCCCATCTCTAAAATGAGGGCAAACCTCTCAGAGGTTTTAAATTACTATGAAATT
GGCCAAAAAGTGCCACAAGCCAAGACTTGGGTGCCTAGCTCGCTCAGCAGGCACTTAATA
AAACATCTTCTCCCTATCTGAAGGCCAGTTCTTACTGCAATAAAAGCTTCCACCGCATCA
TGTGGGGCTGCCCTGGAGACCTGAGCCCCCCTTGGGCCCCCTTCCCCTGGGCAAGGGACA
GGAACAGATCTGGCCTGGAGACCCAGGGGACCCTGGTCCCAGAGCACCCAGGCAAGCAAA
CATCTCAGGGCCAACCAGCTGCTGACTTCTCCCACCAGTCCACCCAGAAGGGAACTGGTT
GGGACTTCATCCTTCAGGGACACCACCCAAGACTGTAGTGAGCAGGCAAGACTGACCGAA
AGAGGTCTCCACACTGCTTAAGGTCCCAATAGGGCCCGATGTGCCTCCAAATAAAAGCTC
TTTGGCTTTAGAATAAACAATGTGGAAGGAGACGCACGTTTATTCTGGTTTCAACACGCC
TCCTCCCCATCCAGCAAAGGCTGTTCCCAGTTCTGCCGAAAGGCTGGCCTAGGATAAATT
AACCCCACCTGCCCCGGCCTGGAAGTCAAGTCAGCCGGCACTTTTACCCGGGGCCAGTCC
GCACGGGCAAGCCTGGCGGGGCTGCTCCGGGGCCTGGGTGGGAGGGCGTGCGGTCCAAAT
AAAAGCTCTTTGGCTTTAGAATAAACAATGTGGAAGGAGACGCACGTTTATTCTGGTTTC
AACACGCCTCCTCCCCATCCAGCAAAGGCTGTTCCCAGTTCTGCCGAAAGGCTGGCCTAG
GATAAATTAACCCCACCTGCCCCGGCCTGGAAGTCAAGTCAGCCGGCACTTTTACCCGGG
GCCAGTCCGCACGGGCAAGCCTGGCGGGGCTGCTCCGGTGCCTGGGGGTGAGTGCGTGCT
GCTGGAGGAGCGAGGTTCAGAAAAAGACAGCTCCATGGCCCCTCGGGCCACCGTCCCAGA
CCCAGTCTCAGCCCGCAGGCGGCCAGGCCGCCGACATTTGGCCCAACTTAACTTCCTGTT
GTTAAGGAGGGAGGGGAACCCGGCTGGGGTGTGGGGTGCGCCCAGCGAAACGCCGGGAAA
GAACGTGACAGGCTAGGTGCCCAAATCGTGGGAAGATAAGTTTGGGGATGATCTACCCCA
GTGGCAGGCGGTACTGCTGGCGCGTCGCTCCCACTCCATGTCGACGTTTGGGTATTTTCT
AGGCTTAGAATTGAAGAATTTGGGTGTTGCGGGGCGGAGTAAGAGGTCGTCCGTGGTACT
GCGTTCTAATGGACTCAGAGAGCTATGGGGGTACACCGGCTTCCCTGGGCAGCGCCACCT
GCTCTCTGGGCGCCCCGCGGGCAGGGTCTGAGGCGGGAGATGCTGCCGCCGCACCTGACC
CTCCCCGGCGCCAGCNNNNNNNNNNNNNNNNNNNNNNNNNNNNNNNNNNNNNNNNNNNNN
NNCCCCCGCTCTCCACCCGCCCCGCCCCTGGGGGGCCAGCTGTCACCGCTGCAGCCGCGG
GCGCACGTGGGCTGTAGCCCGGCCCTAGAGTAGGGAGCAGCCCGGCGCTCCCACCGAGAT
CAGTGCAATTCTGAGACCAGCAGAGGGCCGGTGGGGACAAGGCGTGGTGGTGCTGCTAGA
TAAAAACCCCGGTGTGGGTATCCAAATGTCAAGAGAGAGGCAAGGGCTGGGCTTCAAGCT
CCTTGACCTAAGAAGCTGGAAAGCAACACTCTGTGTCCCCTTTTGGACTTGGGGAGAGAG
GCATACCACTTCTAGTACCGGCCGTGGCCCTTCCTTCTTGCTTTGCTTCTTGACCACTCT
GGGCTTCAGCAAACCCCTAATAGCGGATAGGCCCTTCCCTTCACCTGGACTGGCCTTAGA
ATAAAACTGGTGGAAAGAGGCAGCAGTGCATATCACCTGTTCAGTTCAGTTGCTCAGTCG
TGTACAACTCTTTGCTACCCCATGGACTGCAGCACGCCAGGCCTCCCTGTCCAACACCAA
CTCCCGGAGTTAATTCAAACTCACGTCCATTGAGTCGGTGATGCCATCCAACCATCTCAT
CCTTTGTCGTCCCCTTCTCCTCCCTCCTTCAATCTTTCCCAGCATCAGTGTCTTTTCCAA
TGAGTCAGTTCTTTGCATCAGGTGGCCAAAGTATTGGAGTTTCAGCTTCAACATCAGTCC
TTCCAATGAATATTCAGGACTGATTTCCTTTAGGATGGACTGGCTGGATCTCCTTGCAGT
CCAAGGGACTCTCAAGAATCTTCTACAACACCACAGTTCAAAAGCATCAATTCTTTGGCA
CTCAGCTTTCTTTATAGTCCAACTCTCGCATCCATNNNNNNNNNNNNNNNNNNNNNNNNN
NNNNNNNNNNNNNNNNNNNNNNNNNNNNNNNNNNNNNNNNNNNNNNNNNNNNNNNNNNNN
NNNNNNNNNNNNNNNNNNNNNNNNNNNNNNNNNNNNNNNNNNNNNNNNNNNNNNNNNNNN
NNNNNNNNNNNNNNNNNNNNNNNNNNNNNNNNNNNNNNNNNNNNNNNNNNNNNNNNNNNN
NNNNNNNNNNNNNNNNNNNNNNNNNNNNNNNNNNNNNNNNNNNNNNNNNNNNNNNNNNNN
NNNNNNNNNNNNNNNNNNNNNNNNNNNNNNNNNNNNNNNNNNNNNNNNNNNNNNNNNNNN
NNNNNNNNNNNNNNNNNNNNNNNNNNNNNNNNNNNNNNNNNNNNNNNNNNNNNNNNNNNN
NNNNNNNNNNNNNNNNNNNNNNNNNNNNNNNNNNNNNNNNNNNNNNNNNNNNNNNNNNNN
NNNNNNNNNNNNNNNNNNNNNNNNNNNNNNNNNNNNNNNNNNNNNNNNNNNNNNNNNNNN
NNNNNNNNNNNNNNNNNNNNNNNNNNNNNNNNNNNNNNNNNNNNNNNNNNNNNNNNNNNN
NNNNNNNNNNNNNNNNNNNNNNNNNNNNNNNNNNNNNNNNNNNNNNNNNNNNNNNNNNNN
NNNNNNNNNNNNNNNNNNNNNNNNNNNNNNNNNNNNNNNNNNNNNNNNNNNNNNNNNNNN
NNNNNNNNNNNNNNNNNNNNNNNNNNNNNNNNNNNNNNNNNNNNNNNNNNNNNNNNNNNN
NNNNNNNNNNNNNNNNNNNNNNNNNNNNNNNNNNNNNNNNNNNNNNNNNNNNNNNNNNNN
NNNNNNNNNNNNNNNNNNNNNNNNNNNNNNNNNNNNNNNNNNNNNNNNNNNNNNNNNNNN
NNNNNNNNNNNNNNNNNNNNNNNNNNNNNNNNNNNNNNNNNNNNNNNNNNNNNNNNNNNN
NNNNNNNNNNNNNNNNNNNNNNNNNNNNNNNNNNNNNNNNNNNNNNNNNNNNNNCACTGT
ATAATCATAAGGGATTTGATTTAGGTCATACCTGAATGGTCTAGTGGTTTTCCCTACTTT
CTTCGATTTCAGTCTGAATTTGGCAATAAGGAGTTCATGATCTGAGCCACAGTCAGCTCC
TGGTCTTGTTTTTGTTGACTGTATAGAGCTTCTCCATCTTTGGCTGCAAAGAATATAATC
AATCTGATTTCGGTGTTGACCATCTGGTGATGTCTATGTGTAGAGTCTTCTCTTGTGTTG
TTGGAAGAGGGTGTTTGCTATGACCAGTGCATTTTCTTGGTAAAACTCTATTAGTCTTTG
CCCTGCTTCATTCTGCATTCCAAGGCCAAATTTGCCTGTTACTCCAGGTGTTTCTTGACT
TCCTACTTTTGCATTCCAGTCCCTTATAATGAAAAGGACATCTTTTTTGGGTGTTAGTTC
TAAAAGGTCTTGTAGGTCTTCATAGAACTGTTCAACTTTAGCTTCTTCAGCATTACTGGT
TGGGGCATAGACTTGGATTACTGTCTATGTTTGCCTTGGAAATGAACAGAGATCATTCTG
TCATTTTTGAGACTGCATCCAAGTACTGCATTTCAGACTCTTTTGTTGACTGTGAGGGCT
ACTCCATTTCTTCTAAGGGATTCTTGCCCACAGTAGTAGATATAATGGTCATCTGAGTTA
AATTCACCCATTCCAGTTCATTTTAGTTCGCTGATTCCTAAAATATCGATGTTTACTCTT
GCTATCTCCTGTTTGACCACTTCCAACTTACCTTGATTCATGGACCTGACATTCCAGGTT
CCTATGGAATTTTCACCTGTTACTTTAGTCAAATCATGCAAGCACCCTCTTCTCTTGTCT
GTCAAATGGCTACCTTAATCTCTGCTCTGCCCACCCTCCCTGGTTGCCCTCAGCTCCAGA
GAGCACCATTCAGAGAAAAGACAGTGTGAACAGTGAGAGGGGTGTGAAGCTGCTTTATGA
ACTGTAAATACTGCAAACATCTTGGGCAGACTGCCCTGGTAGCAGTGATAATGAAACAGG
CATCCCACCTGCAGGAGGTATGTCTTACTTCTGGGGCCTAGGGGCCTGTCATGGGCTTGG
CCCAATATAAATGTTCTTGGGACAGAGCTGACCCATGGGTAGGAGAACAGGCAGGCTTGG
GCAGTAAGAGAACAGTATCATGTCTCCAGGCTGCTGGAATTTCCACAGCATCAGACCACC
CTCTAAAGAGACTATGTTTTCTTGCCAGGCAAGTTTAAACAGAGCAGTTTGTCCCTATGA
AACGGGTTTATTTTTTCCCATGCCCCTTACCATGTGATCCTATTTGAGGCCTTTAGGGTT
TTCCCAGGGATTGTCCTACTTGGTTGTTCACTTAGCATCTTTAGAGTTCAATTCACTTCC
TGCAGATGAACTTTCAGCAAAAGCAATCCCTGCTCAGTTTGTAAGACTCAGTCAGCATTG
ATTCTCAGAGGGGCAGCTCTCCACTCTGATGCAACTCTGCCTGTGATGCCAGTTGATAAA
GTGTCTTCTACACACATTATCTCATTTAATTCTGACAGTGACTCTGCACAGTGTGCATTT
TTATTATCATCCCTTTTTGCAGATGTGAAAACTCAAAGAAGTAAAGTAGCTTATCAAGGT
CACATGGTTAATAAGTTTCAGAGCCTAGATTTGATTCTGGATTCCAGAAACTGCATGCCT
AATCACTGTGCAATGGGGTCTCTGCAGTCCTGCCCATACTTCTAGAGCACTGGACAGGCC
AGGTCTATCCCTGAAGAAACTCCTCTGGGGCCTGACCAGCCCCAGTCCATCCAACCATTC
TCGTGAGCTCAGGCCTGGGCACTGTCAGGGACAGGAGATGCGGTCAACATGGCCCTGCCT
TATTTACAGAGTGACTGATGGAGGAAAGAGCATTACCTCTGCTCCCAGCCCAGATCCTCA
CTAGACACAAGCTTCTTGCTTCTGGTCTGGGCTGGAGGCACCCATGCTAGGGATGGAGAT
GGAGACAGGGTCATTCATTCATTTCACTGATGCTACTGTGAGCTGAATATGATTCTTGCA
TTCATGTAACTTATTCAGCTGATAAATAATCAGAATTACATGGTGCTAGGGGGCTGTTCT
TTATCACTTTTATTTTTTATGATTCCCGTCACCTTATCTATGGCACATGTTCTCCAAATA
AACAAATTTAACCCTACTGCAGGAACAACTGTGTGCCCACCACGTGAGATAGCATGGCTC
AGCATAGAAATCCTATTAGCTCAAAAGCTCAAAGTTATCAATGTGTTCCTAGGACCTCTG
CCTCCTCTCCTGACCCTATCCCCAAACTTCTTGACTTGGGGGCCTCAGATAAGAAAGGCC
CCTGTTAGGTGAGTCTGAGTGCTGAAGAGAGAGCTTTTCCTTGGATATAGGGCAAGCCGG
GAGCTGATGAAGGCTGATTGCAGGGAGAGAAGCATTGAGACTTCTTGAATCAGTGGTCAG
AGCCTCTTGCTACCTCTTGCTTCATCCAAGCCACCCTTGCTGGCCATCTCCCTAGGAAGC
GGAGAGGAATGGAGACAGAAGATCACAATTGTCCTTTCTCTGGACAAAATGGTAGCCTGG
ACACTGTGTTGGGAGTTTATACAACTAAGATTGTCAAAGAAAAGATCTTACAATGTTAGG
GTGAACTTAAAGGAAATATTATATAAGACCCTCACTGAACAGATTCAAGAAATTTACACA
TTAATCAGGAAGAGAAGGTACCATGAGAGTCACAGAGTACAGAAGTGGGTTCCGGGTCTC
CAACGCCCCTACTTCACTCTGAGCATGCCAGGCAAACTCAGCCTCTCTGGGCCACAGCTT
AGTGTTCTATATTTAACGACAATCTCTCCCCAGCCCACTCTTCTGGGATGGCAAATGTGC
GCTTGTGAAGGTTGTCTGGGAGATGCAGATGGCCACATTAGCATCAGAGGAAGGGAGAAA
AGGAAGGCCCAGATTCATTCCTAAAAATATCTGTAGCTCAGACTGGAAGCAGTGAGTCTC
AGCACCACTACGCATGCCTCCTCCTGAAAGAACTCCAGCTGGTGATCTCCATCCTCATCA
GTTATCCACCTGATGGTGTCCCAGGGTGGGGCTGGGGCAGGAGACAGGGAGTGGGTTATC
GGGCCTGGCTTCTTATTTCCAGCCAAGCAGTTGGCTTGAAGAAAGGTCAGAGTTGAACTA
AGTGGATTCCCAATGCAGAGATTTCCTGCAGAGGAGTCTGAGTGTGTCTCACAGCGTTTG
AATGTTAGGGGGCACCTCCTGAGCCTCCTCCTCCAAATAAGAAAGGGTCTGTTCCCTCAG
ACCCCTTACTCATATGCAGATGTTCCAGGAAGGGATAAAACTGGTCAGTGAGTGTGGTCT
CACCCACTTCCTCCCAAAACCACTATCAAAGGACTTCAGTCTTTTAGAAAGAGGTGTGCT
CCTAGTCGCTCAGTTTAGTCTGACTCTTGGACCAACAGACTTGCCTGCCAGGCTCCTCTG
TCCATGGGATTCTCCAGGCAAGAATACTTAGAAAGAGGAGGAAGGCTGATATCTACACAG
AGTCAGATGACCTTGTTAGATGATGAGAAAAGGCTGACTGGCACCTATCCTCCTTGGGAG
GTATCTTTGGAGAAGGGTTTTCTAAGCCAGGAAGTGGAAACATTTTTACCTCTCTCAAAC
AGACTCAGGACTGTATGAGAAGCAGGATCACTGGGGCTTTGTTCCAGTCCCTTATCATCC
TGATGGCTGCAGAATGCACTGTTTCTCACAGATAAGACATATAAAAGTTTTCAAGGTCAC
TAGGAACTCATCAGGCCTTCCACATATTCAGTGCATCTTCCGGAGACAGTTTGGAGAAGA
GATGGCACCTGTCAAAATCAATAATGCCCTCAGAGCCACCGCAGCACTTTGGGGAGTGTG
CATTTGGCTGCAAGGATGGGAAGATCAGCGCTGGAGAGATGAGGCCACAGGCAGGAGGTG
ATGATGTAAGAACCAGAGCAAACAGGGCAGGGTATGCGGAGGAGAGGGGAGGAGACACGA
TCAAGAAAGTAGTCTGACCTCAGCTCCAAACAGCCTGGGGAGATGGTAGAGGCTGAGTCA
CAGGTAGATACAGACATACTCAAAGCCACCTGTGAAATCCAAGGGTACAGTTCTGGCCCC
TAGAGACAGGTGAGACCAAACAATACCGCCAAACCAACTGCACCCGCACGGCAGGCGGGG
CCCAGCTGCTGCCCTGGCAGAGTCCTGTTCATGCACACCTGAAGCCCACTCCAGAACACA
CTGCTTTCATTCAGCAAAGCTCCCCAGACCACCACAGCGTAGCTGGCTAGGGGCAAGGAT
GGGGATACTCTCTTCTGTTCTAGCCCATAGAGGGAACTCACTCAAGTTCATCTGTGTATC
CATTCAACATATATCCACCCCACAAATAGGTACACTGCAGTTATTCTAAGAGACATAGTC
AAGTAGTTAGTTACACAAACCCTGAAGTCAAGATGCCTGAGTTTGAATCCCAATTGTGCC
ACTTATTAACTAGGTGACCTTGGGGAAGATCTTAACCTCTCTGTACAGCAGGTTCCTCAC
GTATAATAGGGGAATAGTTATAGGATAGCATAGTTAGAGGGAGATGTGTGCTTAGAACCC
AGGTACATAGTAAATGACATATATGAGTTTTGATTAAAGTAACTTGGGGGCTGGTATCAA
TAACGGGGTAGAGAACTGGAGTCTCTAAGAGACACTGTTATGAGCAACTCCAAGTCAGGG
ACATGGCCCCTCCCAGTGCTACATTTGTGTATCTTCAGCCACATTTTAAGGTGGATACTT
ATCATCCACACCTTAGAGATGAAACAAATGCAACCTTGGAGAAGTGAAGCCACTCGCCCA
AAGCCTCCCTACTCCTGGTTACAAGACTGGACGTAGCACCTAGGCCCAGCCAGCCATGTA
GGCTCAGTGGTGGCAGGTCCAGCAGACACGCATATAGCCCAAGCAGGTTTCTTTTTCAGG
ACCAGTGTATACGTGCAGGAGAGAAGCTCTCTCTCCCTGGAAGTCAGGGCTAGCAGCAGC
TGTGTCCCACACGTGATGGAAGAGATCTGACCACAGTAGGAGTGTAGGAGACCCCTCTGA
CTGGAGAAGTGAAGTTCCAGCTCTCCTCTGCACTGCTCTTGACTCTGCCCTCCCTTGTGT
TGGTTTTGTCTTCAGGTTGATTTTTTCCTCCCTGTTGCCAGTACCAGAAAAGCTTCCATG
CCAGAAGCTACCTGATACCAAAAGCCATTTCTGACCCAGCATTCCAAGCAGGAATCCTGA
GATCCACTCTGACTGGACTGAGTCACATGCCTCCTTGAGCCCATACCATACCCAGAGGTC
AGGAATGTGCTGATTGGCTGTGCCAGTCAGGGCCCCTGCCTGGAGCTGGGGTGGGCTCAG
CTTCCCCTGAGACATTCAGGCTGCATGGGACAGACAAGGACACCTGAACAAAAGCTGAGA
TGGTTAGGAAGGGAGGAGAAGGGACAAATGGTTATACGCTGGCCGGGTATGGCAGATGCT
GCTGGTTTTCATATACACAAATGGCTTTCTATTGCAAGCACCTGTGACTCCATACCTATG
GGTTTCCTCTGGCCTCTGCAGCGAGCTCAGCCAATGCATAGGGCCGGCCAGAGTACTGGA
GATTTAACACCTCCAGTAGTAGCCTTCAAACAAGAGTGGGCAATAGTTGGCAGATACATA
CCCCAATGTCTCAGCCTCAGGTGGGATGTCTTGGAGGTATGTGCTATATCTGTCTCTGTC
CCAGAGATCTCCAGAAGGGCAGAGCCCAGGTGCCCACAGCAGTGATTGCTCATTAACATG
CTCTATATTGGTTCCCTCTTATCACTTCCTCAGTTCTTTCCTGATGCTTTCCAGACTTCC
CAAATAAACTGCTTGAACTCAGATTCTCTTCTCGGGTCTGCTTCTGGGGGAACCCATTCT
AAACTATAGAGTCATCTAAACCCCGACCTATAACTCCTTGAGATGAGCAACAGGAAGTTT
ATTAATGCTGTACCTTCCGTGTGTGTAGCTGAAACAGCACCCAGTACCTGGAAGGTGTCA
GTAAATGTTTGTTGAAAGAATAAAAGAGGAAGCTATTCAAAAGCACAAGGTGTTTGTACC
ACCCACCGCTGCTTCTCCAGTGGGCCTGGATCATTGCCGTGGACTTCGGCCGATACGAAT
GCTCAGAAGGAATTTGTGCTTTTCACCTCTCAGCAATATCCTTGTACATCATCCTGACCT
CTTCTATCATTCCCTCCTCACTCTGACCCCACCCACACGCCACCCCACATGAAGGTTTTC
TCTAAGTTCCATGCATTTTGTAGCAGATAAATACATTTTAATTAAAATTAAATTCCTGCC
CAACTGCTCTTCCATTCAAATCCTTCTCCTAGATGCAGCTTAGATGGCAAGAAACTACCC
AGGGCAGCCCAGCCTCTGATGGGTTCAGAGAGCTGATTCTTCCCCTTGTCCAGATGTGTG
GGGTCTGCAGGGCTGAAACCCCGAAACAAAAAGGCCCAGTTCAGCTTCACAGGTCAAATT
CTGGTGGAAAGTGCTCAGGCCCCAACAACCTGGGTTCCAGTAGACTTTCAACAGGTGATG
GAGATAATACGCCTTATTTGGTAAGCAGAGTATAGATTAAATCAGGTGACAAACATACAT
GGAGGTGTGTTGTTGGCTCTAAATGTTAGTTGTTTTCCCTCCTATTTGTAAGTGTGATTA
TTTTATATTGTAGCAACTTACGAAGCTGGAACTGGGTTTCCCAGAACTCCCTTGGGGCCA
CCAGGCTGTCAAAGGAGGAGGTGGTGAGAAATAGACACAAATTCCAGCTTCTCCTCAAGG
GTTGTCAGTGTTCCGTTTCCTCTGTTTTATTTCTGTTGCTGTTTGTTTGTTTGTTTCACG
CCTGTGCTGTCTTCTCACCTGTCAGCCCTGCTGGCCAGCACAGCTCAGGCCCCTAGTCGA
CGTCGAGGCAACTTCTCTCTCTATAATCATCCCTTATCCCATATCGCAGTGTGGCCCTTC
TTCCCCGATCAAACCCTAAGTGATACACTAGGTAAATGAGACTGCCACTTCCCATGGGCC
TACAGTGGACCTGTCATTACTTTACACATCTTCACATCATCCATACAAGATTACTTCTGC
GAATTATGGACTGAGATTATTAGCCCAATTTTATACTTGGTGTAATAGGGTGTTTCAGAG
AAGCAGAACCAATAAGAGATTAGATACAGGTAAAGATACAGATGGATTTATTACGAGAAA
TTCGCTCATTTGATTATGGAGACTGAGAAGTCCACGGTCTGCTATCAGCAAGTTGGAGAC
CCTGGAAAGCAGGTGTTGTGGTTTCACACCAAGTCTGGAGGCCTGAGAACCAGGGGAGCC
AATGGTGTGAGTCCCAGTCCAAGGGCAGGAAAAAACGAACGTTCCAGCTCAACAGGCTAA
GAGAGTGATTTCTCCCTGTTTCTCTCTTTTTGTTCCATCCAGGCCCTCAAAGGATGTGGG
TGATGCCCACCCACACCAGGGAAGGCCACATGTTTCTCTCAGTCTACTGATTCAAATGCT
GATCTCATCCAGAAACACACAGACACACCTAGAAATAATGTTTAACTAGATATCTGAGTA
CCCTGTGACCTAGGCAAGTTGACACATAAAATTAACCATCACCCTTGGAGAAGCCAAAGA
TCAAGAAGGTTAAATACCATGTCCTAGCATCTGGCAGAACTAGGATTTAAACCCTGGTGT
GTCCAGTTCCTGAGACTAAGCTTGGATCATTTGGTCACTCTGAAATTTATCAGAAGCACA
TATCTCATTAATTGTAAAGTACTACAAATGTGATATATTCTTATTAGGAATAGGAAGGGA
ATTCCTTCCCAGTCCAGTGGTTAGGACTCAGCACGTTCACTGGGGTGGCCCAGATTCAAC
CCCCGATTGGACACCTAAGATCCTGCAAGCCACATGGTGTGGCTTAAAAAAAAAGAGGAA
AGACTCTTAGACATGTTAATTTAAAATGTTTAACTTGCCAAAAACGTGGCAAAAAAATTA
AAAAAGGGATAGACATACCCTCAAGATGTAAAACACTGTCAGGAGGGCGTTAAGTTGTAG
ACCTGCTAGTCATTGGGCAACTTGCTCTTTAGGCAAACTGGTTTAGGCCTTGTCTCATCT
GAAGGGGTCTGAACCCTCTCTGCACAGCCATCTCAGCAAAGAAACTTGACTTTTGACCCA
AAGAAATACAATCGTCGTTTCTCTGCACAGTTCAGCACTCAGCACCCTCCCACTGGCCAA
CAAGCCGACAGTCCAACTGGGAGAAAATCAAAGAAGTGATTGAGTGAGGGCTGCTCTGGG
TTTGTGCCCGAGAGTCACAGGATCCCAGGACAAAGCAGGAAGGCATGGCCACAGCGGCCT
TCTAAGAATGCCTGGGAGGCCAGCCCTCGAGGTTTTCTATTCCCCAGAGGACTGAGGAAA
GCATCTCAGGATAAAGCTGTGGCTGCCCCGTGGACAGACAGAGCAAAGCAGCTTTGTGGG
GTGTCTTCGGGTAGAGGAGAAGCAGAGGGGCCTGGAATCGAGGCAGATGGAGGCCCTCAA
ACGCGGCCCAGCTGGATCCTGACCCTCCCCATCCTGGCCTCAGGGCTTCAGCCTGGCTGT
TCCCTCTCCTGCTTTCCACCCACTGATGACCATCACTCCCTTCCAGACTGCGCTCTGGGT
CACCTCCTTGAGAAGTCTTCCTTATCGCCTTGGAGTGCGTGCTCCTTCCACAGCCTGCAA
ACAGACTCGCCTGTGTCCCTGTGAAGTTTTGCGTCTTCTCTAGTTGTTTCTCATCTCCTT
CAGAGAAGTGCTGTACTTATAAAAACCTTTTTCTTCCTTATGTTAAAAATAGGGTTTATC
TTTTCTAAATAAAAATCAGGCCCAATCAAAAAGAATAATATAAGAAACTATATAGTCTCA
TCACTCAGAGATTTGGACCATCAATACTTTGAATATGGATCTATTATCGATATATATATA
GATAGATATGAAATTATGTAGCTATAGAGGCAGTATGAGAGAGGGTTTAAGAATTTGGGC
TTTGTAGTTAAATCAGCTCGAATGAGAATCTCAAATCTAGTAGTGTGATCTTGGATAAAT
TAATCATCTCTCTGATCCTCAGTTTTTTCTTGTGTAAAATGGGAATAATGAAGTAGTTAT
AAAGTTGTATTAATTTTTATTTTTATTTCTTTGTGGCTGTGCCACACAGCTTACAAGATC
TTAGTCCCCCAACTGAACTGGCACCCTTGGCAGTGAAAGCACAGAATTCCAACCACTCGA
CTACCAGGAAATTCCCCAAAGTTGAATCAATTTTGTTGTTAGGATTAAATAAAATGATCC
ACATAAAACGATCCTCAGTTTTTTCTTGTGTAAAATGGGAACAATGAAGTAGTTTTAAAG
TTGTATTAATTTTTATTTTGATTTCTTTGTGGCTGTGCCACACGGCTTACAAGATCTTAG
TCCCCTAACTGAACTGGCACCCTTGGCAGTGAAAGCAGAGTTCCAACCACTCGACTACCA
GGAAATTTCCCAAAGTTGAATTAATTTTGTTGTTAGGATTAAATAAAATGATCTACATAA
AAACCACCAAGCAAGGTATATAAAATCACTGTGTGTGTGTGTGTTAGGGGGATGGGATGT
TTAAAGTACACATAAAAGAATTCACCATTTCAAAGTGTAAAATTCAGTGGTATTTAGTAA
ATTTAGTGTTACACAACTAGCATCACTATCTAGTTCCAGATCACTCTTATCACCTGAAAA
GGAAACCCCACATCCTTTAAGGCGTCCCTCTCCGTTACCCTTTCTCCCACCCCTGGTGAC
CGCTTATCTGCTTTCAGTCTCTATGGAAAATCACTTTTGCTTCAGCTTTTTCCCTCTCTT
TTTTTCCTGACAACTTGGTCAGGCCTCTTTTATCAAATTGAGCAAATCAAAAGTAAACAA
ACAAAACCAAACAAAAATAAAACTACAAAACAGGCTGAGCCAGTCAGCAGCTTGCACCTT
TCTGACTCGAGCAACTTATTCAGGCCCCAGTCAGTCAGTGGAATGCAGTTCCGGGCTTTT
ATTTGAGCTAGGAGGAAATCAAACATCTTCCTTGCACTGGACACGAAGAAACAAGGTAGA
GACCAGAACTGCTGCCCCTTGCAACCAAGGGGAGCCTGGGAACGGAGCCATCGCTGGAGA
AAGAGGAAAACCTCACTTTGGTGACATCTTTAAAGCTGAATCAAACCCTTCTCAAAACCA
TATACCCTTTGTTTCTCCTTTTTTTCAAAAATTGGGGTATAATTGATATATAACATGCCA
GTTTCAGTTGTACCAGATAACAACTGTATATTTGTATGTTGCGACATGATTACCTCCTTA
ACATCTGTCACTATACATAGTTACCAAAAAGATGTTTTTCTTTTTTTTTTTAATTTTTAT
TTTTACTTTATTTTACTTTACAATACTGTATTGGTTTTGCCATACAAAGATGTTTTTCTT
ATGATAAAACCTTGCAAGTTCAGTTCGGTTCAGTCGCTCAGTCGTGTCCGACTCTGCGAC
CCCATGAATCGCAGCACTCCAGGCCTCCCTGTCCATCACCAGTTCCCGGAGTTCACTCAG
ACTCATGTCAAACCTTTCAAGATCTACTCTCAAATATGTAATATGGTATTATTAACTATA
GTTACCATGCTACACATGACATCTCTATGACTCGTTTATAACTAGAAGTTTGTATCTTTT
GCTTTTGTCCCCTTTTTCTTATTGTACCCTAATACATTTAGCCCCATGCCCCTCCTTTTC
TTTTCATTATTTTTCCTTAAGATAATTTCAGTTAGGTTTTGTGTTACTTGCAAACCAGCT
TATGACCTGTTAGGCCAATGTTTCCTAAATTTTGCTGAACGTTAGCTTTTAAAACTCCCA
GTGCCAATTAGATCGTAAAGGCTAGGGGTGGCAGCCAGGCATGAGTCATTTTTAGAGATC
TCAGGTGATTTCAGTGCAGAGTAAAGCATGGGAACCACTTTAAGTAAAGCAAGCTGCTTC
ATCTTTGCTTTCCCAGTTCCCACCTTCCAACTTACCAGGGCTCTTCATGCTGCCGTATTA
CTGGCCTGCCTCCTTTGGGCTCTGAGCTTCTTAATGGTAGAGTTATGTATTTTATCCCTT
CTGCCTTGCACATGGTAGGCCCTCAGTGAGTGTTAAATAATGAACAAATGAATAAATAAG
TGGGACAGGTTCATGCCTAGCCACAATGCTTGCCCTTGGTTCATGCCATTTTCTTAAGTA
TTTTTTTTTTCCTTCAAGCCACCTTGTACTGAGTACAAAGTATAAGAAAGTTTAGGTTCT
GGAACCAGGGTTCCTTTGCCCAAATCCTGGTTCCATGGGATCCAGTGTAAGTATTCAACC
GCTCTGGGCCTCCTTTCCTCATCTATAAAATATAAATAACGATAGCACTTACACCACAGT
GATGTGGTCAGCAGTTCAAGATTAACACCTGTAAAATACTTAGAACACTGGTAGCACACA
GCAACCACACAGTAAGTGTCAGCCTCTATCTTCATTCTTTCATTTATTCCTACACAGAGA
ACTGAGTCTCTCCAGGCCAGAGGAATACAGAGGGTGGATGTGGAGCACTTCAAACCTGTA
TGCACTGTAGAGGTGGTTTTGCTTTGCATGTGGGCTGTTAACATAGGTGAATTTTGTTCA
GGTGGCTGGAAATTTATGTTGGGGTGGAGAGCCAATTACCTCACGGTAGCAGAACAAAGG
ACTTGTAAAGTTCTCTCTGCTGCTGGGCTTGCCCTGCCCGCAATGCCAAAGGCACACAAT
CAAGTGTTTTCAGAGTCACCTGAATAGAGCCTGTTATTTGGACCCAGGCCAAGTAAAGGG
ATATTGTCTTGTATTATTCATCTTGGGGAATTTAACCTATTTTAAAGGAACTCTTTTTCT
GCCTAAGGGAATGAGAAAGTACTTCCTCATAAAGAACACAGATTTATAAGGAAACTGATT
ACAATGGAACTTTACCTGTCTAGGCTTTGTCTTTAGAAACATGTGTGGGACTTCCCTGGT
GGTCCAGTGGCTAAGACTGCACATTTCCAATGCAAGGGGCCTGGGTTTGGTCCCTGGTCA
GGGAGCTAGGCCCCACAGGCCGCAACTATGATTTTGCATGCCACAGCTGAAAATCCTGCG
TGCTGCAATGAAGACTGAAGATCCCATGTGTTGCAACTAACAGCCGGCACAGCCAAATAA
ACAAATAATTTGAAAAAAGAAAAACCTACATGCTTCTTAATTTGTTAGCAGAGTGGCTGC
AGGGCTTTTTGCTGTAAGCTTCCAGCTCAGGATATCCTTGAAAACATCACTCCTCCTCTC
CTATTCTCAGCCTTCTTATCTGTCAAAGGAGGGGTGAGCTGCCTGCTTCCTGTCTCACTT
CTTTCCATCAGCTTGTATTCATCGAGCTCCTATCATATGCCGGGTACAACTGTAGACCTG
TGGGGTACACACAGATAAAACTGGATTAAGCCATTGCCCCACCTTCAATTCATTTGAAGT
TTTGCAGGAAAACTATAACCAAAATCACTGTGTCGTCGTTAAGGTTTTCATCACCTCCCA
TTGAAACACTTTTTCAATGGCTTCTAACCAATCTCTAACCCTTTTTTTCTCTTTGGATTT
TCCATCCTCTGCCACTGCCAGAAAGACTTTTTTGAAGCACGTGTCCAGTCGAGATGCTGC
CCTCCAGCCCCATAATACAATCCCATGCCTTGTTTTCCTTACTCACACTGTCATCCTCTT
TGTCTTGCCAACTCTTAAGTAGACTTCAAAGCCGAATTCTTTGCTTTTTCTGTATCCACC
CCTTCAGCAGAATGAATTATGACTCACTCCTTCCTACTGTGCCATCCCAAACATTTTTTT
TTAAACACACTTCAGTTTTAGCATCCTACAAACTCCTATATAGAAAAGGAACAGTTCTTA
ATTTTTGTTTTGGACAGCACTGAGCTGGTGCTGAATTGATCTCAAAGTCATTGAACATCC
TAGGTGAGTCAAGGTGCATTAAGGAGGGCCAAGTCTCTAGGAAAACTGCTGGATATAACA
TAAGGGCAGAAAACATTTCTGCCTTTTGCTTTCCCAAGCCACAAGCATGCTTTTGGGGAA
AACTCAGAGACCAGGGATCTGAGGGCTCTTCCTCTAATATTTCAAACATAAGAAAACCAA
GGCGGTTTGGGCAAAAATTTCATTCAGGTGTACCATCTCATAGAGAAATCTGAACGAAAT
TTTTGGCCAACCCAACATAACACACCAAACACTCTTGTTAATGAATCTTATTTTGCCATA
CTTATTTCAGATGTATTTTTTCTTTTTTTAAAAAAATAAACATTATAGTTAATGCATGCT
GTTAAAGAGATCCATTTACTTTTTTATGAATTTAATGTTTGTCATTCTAATATATGTTTT
TATACTTTCGTATATAGGCATATATTTCCAAACAATGTTTTATATGGTTTTTCACATTTT
AAAGCATATTAACTTAAAATATAGACTCATACTATATGAAATGACTATTTGCTTTTCCTT
TAACATTATGTTTTTGAAATTTATCCATGTTAATATCTGAGATTTACTCTTGAGGATATG
CTAATTTGTTTTGACTGCTTAATAGCATGCCACTGAGTGAATATACCAGCTTTATTTGCT
CATTCCCCTGTTGATATCTTTTGTTTTAATAATTGAATTTGCGAAACATTTTTGTATTTG
TCTTTTTGTGTACATGTATGACAATTGTCCTATACATCTAGAATTGAATTAGAAATATTC
ATTCTCGACTCTGCTCACTAGGAACATATTGCTCTTCAAAACAATTATACCGTTTATCCT
CTTTAGTTCCATTCTATACAGCATGAACCACTGCCATACACATTTTAAAGGTCTTGCCAA
TCTGATGGGGACGAAGTGAAACTTCACTGTGATTTCAATCTGTGTTTCCCCAGTTACTGT
AGAGGGGAAGCTGCTTATGTTTATTGGACACTTGGGTATCATTTATTTCTGAATTTCAAA
TTTATACCCTTCATTGATTATCCTCCTGGGTGGCCTTTTTCATGCTGATTGTGGGAGTTC
TTGATATATTCTCGGTGTAATCTGGAATGAATCTTTCTACCTGGTTTGCTTTGTCTTTTC
TTGAACAAAATTTATAATTTTAATTTAGGTGAATTTATTGTTTCCTTTATGGCCTGTGGG
TTTGTTGTTCTTGCTATTCTCTATTTTAAAAAATATTTCCTTACCCCGATGTCATAAATC
TGTCCTCTTATGTTTGCATTCTCCTTCAAAGAGTTTTACATTCTACTTTTTAAAACCCTG
TTTTTATTTTGCATTCCATCTTTGTTTTGTTTTCTGTTTTTTAATTAATTTTTATTGAAG
TATAGTTGATTTACAGTGTTGGATTAGTTTCTGCTATATAGCAAAAAGAATCAGTTATAC
AATCCCAATTGCATTCCATCTTGAATACTAACTTTCCCATGTGGATAACCCATTAGGCAA
CATTGTTTATTGAATGGTCTATCCTTTCCCTGTTGATGTCACCTCGGTCAGGTATCAGGT
ATTCAGCTATATGTGAGTCTATTTCTGGGCTCTCTGTTCTATTCCATTGGTTTATTTGTC
CCTTGGTGCACAAATTTCTTTATGTCAATGATTTGTAATAGTTCTTAAGAACTGGCAGGG
TCAGTCTCTGCTTCTTATTTTTCTTCAAAGCCATTCTGGCCATTCTTTGGCCTTGTCTCT
TCCATGTGAATTTTAGAATCAGCTTGTAAAGGTCTAGGAAAATCCTTATTGAGGTTTTGA
TAAGCATTTCATTAAATACATATATTAATTTGGGAGACATCTTCATGTTTATGGTACTGA
ATCTTCCAATCCATGGGTTGGGTAGAGAGCTCCATTGATTCAGGTTTCCTTTTGTGTGGG
ATGTGGTAATGAACCACAGAGCATCATTCTCCCAAAAATTCCCAGTGGAAGAGTAAAAAG
CTTCCGGAAAGTGATCTCTGGATATGAGCAGAGTCGAGCCAGCAGGAAATGAAAGTAAGG
TTTCCGAACCAGTTGTCAAGGTTTGCCTAACCCAAAGGTGGCAAACAAGCTCCCGCTTCC
TAAGCCTGCTGTGGCAGGTGACGCTAGTCCACAAAGCAGGGTGCCCGAGCCTGGGTTCTC
AACCTGGCCCCCAAATCAGCCAGAGCTGGCACCATGAGCAAAACCAACCTAACCTCTTTG
GAGGGGGCATTTCCTGGGGCCCTGTGACAACCCAGCACTGGTGGCTCTGCAGGCCTGCAC
AGGACTCCGAACTTGCTATCTTCCAAGATAGAAGGGCTGGCACATCCGATGTGTGACCTC
CTCCTATTTTAGAGATCTCCGCCCCTGGAGAAGTAGATTTTAGGCAATCCAGTTAGCCCT
GTAGAACGAATGGAGATATAATTTGCCACAGGATCTGGTTTTGACTTCATTCCAGCCACC
AGACTACTCTGTGTTGTTAGGTGTGCAGAAGCCCTTAAAATCTAGTACCCGAGTGCCGAG
CAGTGGGAGCTACTTAGTTTCCTTACAGATTTTCTGATAATGATCATTACAATATAGTTC
AAAGAGATTCAAACAGAGATTTTAAAAAATTTCCCTTGTTCCCTTCTGGGCCCTTGGCAC
CTGGCACACAGTAGGGGCTTAGTTGATGCAGATTCAGTTGGTTAACATTCTTTAAGACTC
TATCCTGTATAAGGCCTTGGGTTAAATATTTAAGATCTAAACCCATTTAGTCCTTACCTC
AGTGGTATTATCATCTCCATAAATGCTCAGAGAACTAAAGTGACTGATTCAATCAGGGCC
GCACAGTCAATGATAGAATTGAGAACCAACCTCTGTCTACCTGTGACTGTGGAATCCAGG
TCCAGGGCCACGTACTCACTCTCACTTATGGAAGAGAAGAGGTCGGGGGCAGGAAGATGT
GGGAAGGAGGAAGCTGAGAGAGGAGAAGAGAGAGCAGAGGGAGGGAGGCAGGTGGAGTTG
GAGGCTCCAGGCCTGCCCTCCTCCTCCTCTCCTGGAAGCTGCGTCCTTGGGTCCTGGGAG
TCTAGAAGCCCCACTACAGCAGTCTTATCAGAGTACCCTGGTTTGCCTTTGGAGGAAGGA
GAGGAGAAGGCAGACTTTCACAGCTAAGGATCCTCTCTGACGGGGGAGGCAGGGCTCCTT
GAGGCCTAGTGGCTGTGGGGTGAAAGGGCGAATCCTGAGCCTAATGACCAAGGTAGCGCT
GTCCTTTAAGATGAGGACAGAAAAGCCACATCGACCTCATGACCTCCGTAGCCCCGGAGA
GGGGCTCAGCTAAAGACCAAAGGGAGCGCCAGAGACATAATATCTGAAGGCTATAATTTG
GTTAAACATTGTTTTAAGGGGAAAAAAAAAAAACCTCTTCCAGAATACAGAAATTATTTC
TAAGGGTGGAACTCCTGAAATTTTCTTTCCTCTGTTCAGATAGTCTATTCTGTGCCCATA
TTATGGTGGATATAGTTCCCTTTATTTTGCTTGATTTGAAGGACATTATTCAAAGATGCT
CCCCACTGCTCAGTGGATGGATGGATGGATGGATGGGACGGGTGTGTCTGTGCAGTGGGT
ATAGCTGTGGCCGCTACTGGGAGGGGCTGGTTCTCCTGTGAGCAGGCAAGCTGCTCATCA
CAGGAGGCACGTTACGTCAGCTGGGAGGGAGCCACTCTGGATTTCTGACTTCATTTTCAC
CTTCTTCTTTCCTGCTCTCAGTTCTGATCTCTGCGGAAGGAGTTCTATGAGGCTGTCTCT
TCACCCAGGCTCTTAGGGGTATGGGCTTCATGAAAACCTTACCCTCGGTAGGAAATAGGG
CAGACAGGATGTTGGTGCTAAAGCAGCCCGAGCCCAAGTCAGCCCAGGAGGTGGGGGCAT
CCTGTTGCGACCTGCTGGGCCCAACCCCCAGGCCCTGGCACTGGGACGGGGTAGCAGGGC
CCGGCCCTCAGAGAGGGTGACGACTGGCTGTAGCCCTGGCAGGGACTCTGGCAGGAAGAG
CCTCTGGCCTCCGTCATCAGGGGGGCAGCAGCATCTTGACTCTGAGGGGACGTTCGAAAC
AGGAAGTGGTTTTGGATTCAGGAACAGGAGTCAGCCTACAAGGGGAAAGATGAGAGAAGT
GAACAAGAGCTTTGAGTCTCAGCCAAATGGGGCTCAGGAGACTCCCCATTCACCGGAAAA
CCTGTGAGAATTGGAGCAGAAGCCTAGTCACCCAGATTGAGCTGGGGAGCTTCCTTAGGA
CCACATGACTCATGAACGCAGATGTTAATCTTCCCTCTCCCACTGCCCAGATGGAGCTCT
TATCCACGCCTGGGAGAAGGGGGGCGCCTGCCGATCTCCAGCCTCTGAGGATAGGCCTGG
CTCAGGCATGCAGAGACTGACATCTTCAGCCTCACCATATGGGTAACAAGGTGAGAATCT
CAGCTTGAACCTGTTCATCATCTGATTTTCCCCTCCATAGTACCGGATATTGACAAAACA
CTTAACTAGCATTGACTCTAGAGAAGGCAGTGGCACCCCACTCCAATACTCTTGCCTGGA
GAATCCCAGGGACAGCGGAGCCTGGTGGGCTGCCGTCTATGGGGTCTCACAGAGTTGGAC
ACGACTGAAGCGACTTAGCAGCAGCAGCAGCAGCAGCAGCATTGACTCTTTTCATTCACT
TTTTAAATTCAGCAATCACATTTCCTCATTCCCATGTTGAATAGCCCTTAGAAAAAATGA
AAAAGAGAAAACCCAGGTACAGCTCAGTTGTGTCCAACTCTGTGTGACCCCTTGGACTGT
AGTCCACAGGCTCCTCTGTCCATGGAATTTTCCAGGCTGGGATACTGGAGTGGGTTGCCA
TTCCCTTCTCCAGGGGATCTTCCCAATCCAGGGATCGTATTGTTTAACTTAAGAACCACC
AGGAAGCTCCCCAAGGGGACAAGCTATTATCTCCCACTTCGGTCACCTCCTCCTTTCCTG
GCTTTTGGTAGGCAGAGATGCGGTTGGGTCTCTGCCTTCTCTCCCGCTGAGCCCAGAAGA
GTTGATAATGCTCAGCAGGGCTCTGCAGGTCTTCTTCTCTGGTTGCTCCATGCTTGCCAA
TCTCTGTGTGATTATGTGAAAGGATGGACAGAGAGCAGTGCCACAGGGAAGGACCACGCA
GAACAAAACTGCCCTCTTATCTTTGCCACAATAAAGCTGTTCAGCAACTTTATTTCCCAA
AGATGGTCCCAACAGTATCTCTCATTCTATATTCTCTTTTGAAACATGATCTTGCCATTT
CCCCATCAAGAGATAACATCTATTTCTTTTTTCAACATCTATTTCTTTTTTTAACATCTA
TTCCCTCTTGAGTTTGAGAGGACCCTATAACTGTTTTGACTAATAAATTATGGAGGAAGT
GATGCCATCCTGTAACTGGCATAGCCCTTAACTGGCCTGGCAGCTTTCTCTTCCAGCCCC
TGGGAACCCAGCAGCCATGTTGCGAGAAACTCAAGCCACATAGAGAGGTCAGCACCATAA
GGAACAATCAACAGGCCCAGCTGAGCCCCCAGACGACAGCCAGCATAAAGTGCCAGCATC
CACATGAGCCATCTCAGACACCCAGTCTGGTTAAACGTTCAGATGACTGTAGCCACAGCT
GACAACGGACTGTCATCCTGGAAAAGCCCCCATGTGGAAATCCCCCAACTGAGACCAGTC
AAGGCACAGAACCATGGAGATCATAACAAATCAATACATAATAGTTTTACACCACTAAGT
TTTGGGGTCCTTTGTTACTAGTAATAGGTAGCTAGAACAGAAATAGACTACTCCAAAAGG
TATGCCTTAGAACAACCACCATTTAATATTCCCCATAAGGCTCTTTGCTCATCTGTCTTC
AGGCAGTCAGCTGGGGGTTGGCTGTTCTGTCACGGTCTCGGTTGGGATGAGTCAGTTCTG
ATGTATGTGACCTCTCGTTCCCTGACAGACTAACCCAGGCCAGTTGCAGCGTGGTAGCAG
GGGTGTAACAGACAGAGTAGAAGATACAAGGCTTCTTAAGACCTAAACTTAAAGCTGGAA
TACTATCAATTCCACTAAATATTGTTCAGAGCAAATCTTAAGGCCAGCGCATGCTCAGAA
GACGTGGAAATCAATTCTATTTCTTGATGGGAGGAGTTACAGAGTCACATTGCAAGGGGT
GTGGATACTAGGTGGGTGGAGATTGCGGCTGTCTTGCAGTCAGTCTGTTCCATCCAATGA
GGATGTTAAGAAGTTTGCTGGGTATTGTGAACTAAAAACCCTCCTTTGTTTTAACTGACA
TCTTTAGTTAGATCTCCATCATCCAATATTACTTTTCATTCTTTTAAACTTCCAGCCTCT
ACATGGAGGTAAAGAGAAAGGGGTCCATAAGGAGGAACTCTGGGGCGGCCTGCCTCCCTC
ATCAAGTGCTCTAGTTTTGTGGTTTTCAACTGGCTCTCTGCAAAGCCCTGGGCTTCTGAG
GTGGCTTTTTGGCAGATACCACAAGGGGAGTGAATGTGTCTAAGTGTGAGGTCCCTGCCT
TAACCAGGGCAGCTTAGCTCTGGCTTTGTGACTTTCTGTGGGTAAATGTTACCCAGCTTT
GAAAAAATAAAATAAAAAGATTTTTAACTTCACTGAAATGGACCAACTTCTCCCTCTGAT
AGAAAAGCAAACAATCTTAGTGAAGTGAGTATCTACTCCAAGTTGCCCAGCAAATGAATG
TCTTGGCTGGAATTAGAACCCCAGTCTGCTGATCCACTGTTAATTCCAGAGCTAGATATC
TTAGCTTTTTCTCTCTTCTCCTCACTGGGTTCAAGATGGAAAGGGATTGCTGTAGCCTAA
TGGATAGAGGGGAAACTGACACCTTTTCAATTCTACATCCCCTCAATGTGAGAACATTTG
TACTCCTTGAGCTCTGAGCCTCAGTGACCCCCATTACACACACACACACACACACATGCC
CTTATGTGATCCCTCCAAAGCTTAATCCCCAGAACCATAGACAATTCAGGGTATATCTGG
CAGGCAGACAGGGCTAGCTGGTCAACCTCAGGATTAAGAAGTGCAACTCTATCAACACTT
AATAGAGTTGACTCCTACAAGGGCAGATCGAGCTCCATCTGGGAGAAAAGCTCATTTCCC
AAGAGCAGTCTTGGTCTTGCTTGAAGCCTGTGATCTCCTTGTTCTCCTTCCAGTGTGTTA
ATTCCATTTCTCCCTAAGTTAGATTTTTTAGGACATGAGCTATTTATAGCTCCTCCTAAG
CCCTTTCCAGTCTGTTTCCTGTTCAAGTACTGCATTAGTCACCAGAAAGTGTCTCAGGCA
ATCTCCAAATCCCTGCCTGATCTCAGCAATAGAAAGCAAGGATGCTAGTCAGACTCGGTG
TGGTCCTGGTGGGGAGGGGAGAAGCAGGAGGCTGGAGGCTGGGCAGGGAAGCAGAGGGAG
CATCTCTTGTTCCCCATTCTCTGTGGCATGAAGCTCAGAGTCTTTATGGCTTCCTGGAGC
TTACTTAGCCCTTAGAGACACAGAAGCCCTGCAGAGGCACCTCCGTTTGGCTGCATATTT
TTGCCATTACTTGATGACCTATTTGCATGCAGCTCCTTGCAGAGAATTTCCTCCCAAGCC
ATATACGGTGATTTCATTGCACCACAAACTGAGGTTTCTATTTGCAGTCATGATAGAGGC
TCCTTCCTAACTTCCTCCTGCCTATCCCTACATCCCTCTTTTTTTTTTTTTTTACTACAG
CCTGCCCGGCTGCCTCCAAGCTTGGGTCTCGCCAAGTGTATTCTGTCCCAGGAACTTAGC
AGCTGCTTCTGCAAGGAGGGTCCCCCAATCTGAGTTGAGCTGAGCATTTGTATCCATAGA
GCCAGGGAGCAGAGATCTCTGAGGCCAAGGGGAGGAACGGGCAACTTCAGACAAGGGAGT
GGGCAAAGGGGGCAGTAGTCAAGACTGACCTCTGCAATCCCTAATGAAGGCATTGAGTAC
AGGGCTTCTAACCCTGCCTTGCTGGGGACAAAGGAGAAAAAGGTGGAGCAAAGTCTGAGC
TTCCATTGGAATAGCAAGTCTTCAGATGACCAGCATCCCAGAAGACTAGGACAACTATAA
CCTCACCACTCCCCAGGCCCCAAACAAGAGGACCCACATGCCTTGAACAAAATTCCTGGG
CTTCACTGGTGATTCAGTCTAGGCTCTCCTCAGAGATAGTGGCCGTCTCAGTCCCAGCTT
CATCATTGCTCATCTCACAACAGCAAAGTGTCACCTACTACCCACCCATCACGAGCACCT
GCTTTATTTATGCCAAGTTGGTTTATTATTATCATTGTTATTAGCTTCATTTATGCTGAG
TGTTGTGGAAACAAACAACCCAAATCCTCAGAAAATGCCCTGGTGAGAAGCTGCCGGAGC
GAAACACAACCCCCTCCCGTTTCACTCAGAGGGCTGGCACGCATACCAGCCACCTGAGCA
GAGGAAATGGGGGAGGAGGTGGAGGAGGAGGAGAAGGAAACCAGACATGAGACGTGCATA
CCAGGCGCCAGCCCGGACCAGGCATATCAGGGTTACTCCTCAGCTCTGATCCGCACCAGC
AATCTGGCACAACTCTCTTGATTTCCGTTCAGTTTCCATCCTAGGAAATTCATTACAGAC
TGTCTCCCACAGAACACACTCAATTACATCCTTGGGGATGCAGGAGCCCAGAAGATGCAA
TCAGGGCCAGCTGAGTCAGGCTTAGTCAAGGATGAGATTGCTTCTGCCAGTACTGGTGGC
TTGGACTGATTGCTGGAGCAGGGCAGGGATGCAAGACCAGGCAGGGATGTCCCTCCTCCA
GGACCGTGATGGTAGATTCTGAAATTGAGAGCATTAGAGGGTGAGGCCCTTATCCAAGCT
CTTCTTAAAACCAGGCCTCTCATTCTTTCATTTTTTAAATTCTGAGAATTAGCATGCATA
CAGAAAAGTGCAAAGAATCTTCTATATTCTAATAAATAACTATAAAGCAAATGCTCGTGT
CATCACTGCTCACATCAAGAAATAAAACATTGCCAGGACTCTGAAGCCCCTGGCATGGTC
GCCTTCACGCCTGGCACTGTCCGTTCTGTAGGTTTGTATCGAACCTGCCCGGAGCCCTGT
GACATCGTCCTGGATCAGGTGTTCGGTGGAAAACACCCTGTCCCCCTGCCTCATCGGCAG
GTGGATTCTTCACCACTGGACCACCTGGCAGGGAAGTCCCTTCACAGCCTTCTAAAATCA
TCTACCCTGAAACATTCAATGTCGTCCTCCAAAATCACTGGACCATCACGACTGAAATGA
AGGAAAATATGTGAGTTCAAGAATGTCTTAACTCCTCAGTGCTTCTTGCTTTAGAACCAC
AAAGGCATCTCTCTCTCTCTCTCTCTCTCTCTCTCTGTCTCTCTCTCTCTCATGGCTCTT
CCTCTCCCTGAGACTTACAACATTTACTGCCTTTTAGTTTTACCACTTAAGTTTACATTC
CTAAAGAAAATAGTTTTGCCTGTTTTGAGCTTTACATAAATAGAGTCATTACTAGATCCA
AATAGAGTCATTATTTTGTTCGGTTGTGTTTCTGAGAATCATCCCTAGTGCCATGTGCAG
CTGTAATGCCCTCATCTGCACGTCTATATAGTATTCCACTATATATATGTCAGATTTACT
TATCCATGCTACTGTTGGTGAACATTTGAGTTGTTTTGACTGTTATCACAATGCTGTTAT
AGTGTTCTTGGTATGTATAGCCTGGTGTTATGAGCATGAATTTCTCCAGGGTTTGCATCT
AACGGTGGAATTGCTGGGTCAAAGGATGCACATTTCTTCACCTTTACTAGATGCACTAGC
AAATGATTTTCCAAGTGGTTGCCTGCCTCTTGCCTTCTCTCCATTGCACAGTTGTAGCAG
CTATGCTGAGGGAAGGAAGCCACAGGTTCAGAATTGCTGGTCCCAAGAGATGCTCTAGGA
GGGAGAACTTCTTTGGGAAATCAACCTGTGTGCGCCTTCGTTTTTTTTCCATGTCTCACT
TATGGGGCCTGTCCACCTCGGCCTCACTGGCCGTCTCTGCTATGACAGCTTCCCCGGAAA
GTATGAAAGTATTAGTCGATCAGTCATATCTGACTCTGCAATCCCATGGACTGTAGCCTG
CCAGGCTCCTCTGTCCATGGAATTCTCCAGGTAAAAATTCTGGAGTGGGTAGCTGTTCCC
TTTTCTAAAGGTTTTCCTGATCAGGGATTGAACTGATGTTTCCTGCATTGTAAGTGGACT
GTTTACCACCTGAGCCACAAGGAAAGCCCTGACAAGTTGAGCCAATTACTTCCCTGTCCT
CACACTCATTTCATATGGTTTCCAGACTAATCTAGTCAGGACATGGCAGGAGCAATTGTT
CTTTGAGGGTTGTTCCAAGGCATAGTGGGACCCCAGCCATGAGACAGGAAGCCAGGGGAG
ATTATACTGGGCAGGGGCTGGAGCAGGGCTGGTGGCAGGATGGCACTATCATGTATGGGA
TCTGAGGGTCAATAGATCCTCTTGGCAGCCTGGAACACGCAGGGAGCACTAGGCCCAGAG
ACCAGGGATAGACCTATTCTGTCTTCAGCATAGCATCCCTCTCAGGGATCTTTATATGGA
GGCAAAAATCCCAACTTGAATACTCTTGAACAAAAAGGGGTTGGACCATAAAGAAGGCTG
AGCACTGAAGAATTGATGCTTTCAATTCTTGGTGGTGGTGCTGGAGAAGACTCTTGAGAG
TCCCATGGACTGCAAGGAGATCAAACTAATCAATCCTAAAGGAAATCAACCCTGAATACT
CATCAGGACTGATGCTGAAGCTCCAATACTTCAGTCTGACACAGAGAGCCTACCCTTTGG
GAAAAAACCTGATGCTGGGAAAGATTGAGGGCAAGAGAAGGAGATGGAAAAAAAAAAAAA
AAGAAAGCTTGGAGGGTATCACCAAATCAACGGACATGAGTTTGAGCAAACTCCAGGAGA
TGGTGAAGACCAGGGAATCCTGGCATGCTGTAGTCCATGCAATCGTAGAGTTGGACACAA
CTTAGGGACAGAACAACAACGGACTTATAACAAAATAAAATGATAGGCCTGCCTTCAGAA
GAAGCTTGTTTCAGAAGTTCCAGCAATGTCTTCAGTGGCTCTAAGAGAATCAGTCATTGC
TAAGACATGATAAGATGAAGCTCCGTAGAAAAGACAAGATTCCAGAACAGGAATGGAAAA
CTGCTGCCCTGGCCGAGGCCATGTCTCTGCAGGATCTATAACTGGAGACAACTTGGGGAG
TGATTCCCCATTTCTCAGTATAGTGAGTGCCCCCAGAGTGTTCCTAGTGCCTGGGGAACC
ATTCTTAAAACGGGATTGGCAGACTCACACCAGCCCTAGTGAGGGATGTTTGCATCCTCA
GATTCTTGAAAAAATTAATGTATTATTATCTTGACCATCCATAATAATAATAATAATGTA
TTATTATTCTCAGAGAAGAAAGAACAATTGAATGTTCTTCCTAGACATGGAAATTATATT
TTCTTTCCTCGACGTTAGGAACTGAGGTCTGATTTGAGATTTGACACTACTTCCAGGTCG
ATGAGGAGTTTAGATGCTAACATGCTGTCAGAATTCCTGGGACTATTCTATACTCTGTGA
GACCAAAAGGACAGAATATTGGAACTCAGGTCTGTATTGGAAATCTTAGCGGTACAGTAG
CTGCATTCAATAACATTTATTATTTTCTTAAATATAGAAATAAAGTAAAAACCAATTGGT
CCAAAGTTCCACAGATGTGATAGCCTCTTAGGCATTTTTCAAAAATAATACCTCTGCATG
TTATTTGTATAAAACAATATAAGACAGAAACACAAAATCCTCTTCCTGAGTCTCCCCTTC
CCACTGCTTATGTGATTTTGCTGTTATTTCTACAGCAGTCAAACCCAGAGTAAAAGGATT
GGTGAGTTGCTCTGTTAGCTGTCCCACCTAATTGAGAGGAGATCCCAAGACTTCCAGACC
CTCTAGCCCCCTCTCTAACGAGGCTTGGTGCCCACGTTCCGGATGATGGACTCAACTCCC
TGGAGCCAGGAAGCCTCCCCTGCGGGCTGGTCTCCCCTCCCTCCCTCCTCTCTTCTTCCA
TCCTGACTCCTCCCTCCCACCTCCTGCTCCATCCCTACCTTTCACCAGGGCTTCCCCATC
CTGAGGAAGCTCACAGCAGGGGAATGTTTACTAAATGAGAACACCCTGAAGGGATAGATT
TTCCTACTGATTACGTGTTTGGCTGCCTGGAACATCTTCTCTCTATTTTTTCCGCAGTGA
TTCACCCAGGGATCATCAGAGACAGCCATCTGGGGAAGATGCCATTGTTTTTCTCCAGCT
TTGAAGGGGTTGTACAACCTTGCACTGATTTGTGCTTAGAAGCCTCCTCACTTTCCCCTT
GCCAGTTGTCCCCAGAATTTAGGGAAGAAGACTATATCGTGCCTGGTTTGACATTAAATC
CTTTTCCCTAAGAGTTGAGTCTTATGTATCCATAAACATGCCTTTGCATGACGTTGGCCC
TGGAAGTGAGATTCTCAAAAATTCTCATTTTTTTCATTCACTGTGTGATGACTGAGAGTT
TTCTAAGTGCCAGACATGGTGCTAGACCTTTAGTACTGCTGTTATCAGACTGAGAAAGAG
TGAGAAGCAGTTCAGACATAAGACACTGCATGCTCAGGGGTGCAAATATCTGAGGGTAAA
TACGTATGATTCTATAATTAGATTCCAGAGTAAGTGAAGGCCAGTGACAAGAACCAGGCT
GGAAAGGTAAATGCGGTGATGAAGGACTTTGAGTGCCAAGATCATCAACTTGGACTTTAT
TTTAAAGGCCGTGGGAACCTCTGAGGATTTTGAGTAGGAGAAGTGAATCATTCAGGAATG
CAGCCGAAAGAGATGGCACATTCAAACCAGGATGATCTGAGGTGTGTTCAGTGGAAAGGC
TATTTACTAAGGTTTGGGCAGCATGCAGTAAAACCACAAAGTGAAATGCTATTCCTGAGT
CAGGTAACACGAGGAAGAGATGAGGGGAAGGAGCTCATGCGAGGGTCACCTTGAGAGGAC
CTGAGGCTTTTGGTTAAGGTGAACTTACCATGGGGATCCCAAGTTGGCTTCTTGGGCTTG
CTGGTCTACGGTATAATCCTCACCTCGGTTGTGAGAGGTCCCGGATTCAAATCCTGGACA
AGCCAACTTCCTTTTGGGTTTTTCAGATGGCTCAGTGGTAAAGAATCCAAATGCCAATGC
AGGAGACATAGGAGACATGGGTTCAGTCCCTGGGCTGGAAAGATCCCCTGGAGGAGGAAC
TGGAAGGCACTGGTGACCCACTCCAGTACTCTTGCCTGGAAAATCCCATGGATGGAGGAG
CCTGGTGGGCTGTAGTCCATGCGGTCACTAAGAGTTGGACATGACTGAGCAACTAAGCAA
GACTCCACCGTGAGGGGCTATAAAGACCCCAACCTCATTCTTCTTCCCCTTTGATCTCCT
GGTGGTGCTCCCCTTTGGCCAAATCCAACTAGAAGCCAGAAGCCAAGGGGGGGGCCATTG
TTGTGGTCCATCCAGGTCAGTTCCCAGGGCTAAGAGTAGAATAGAACAGGTTTGCAGGGG
CAGACGGAAGATGTCCTGCCCAGGAGTGATGCGATAAGATGAGCAGTTCAACAAGACCAT
CTTGGGCAGGATGGAGGATGAACAGAGGCAGAGGGATGGGGACAGGGAGAGAGTATGAGG
GTCTGAACTAAAACGGGTCATGGGGAAGGGAAAGATTCGCGCAACACTGAGGAAGTGGAA
CAGTCATGATCTGTTGATGAGTCTAAGGACAAGGGAGGTGTCTAGAGAAGCCGGGGGAAC
TTGATGGGTGGTGACGCTGTTACCTAGGAGAAGGTTCAAGTCCAAGTGCAGGTGCTGCTG
TGCTGTGCTTAGTCGCTCAGTTGTGTCTAACTCTGTGACCCCACCAGGCTCCTCTGTCCA
TAGGGATTCTCCAGGCAAGAATACTGGAGTGGGTTGCCATGCCCTCCTCCAGGGGATCTC
CCCAACCCAGAGATTGAACCCAGGTCTCCCACATTGCAGGCAGATTCTTTACCATCTGAG
CCACCAGGGAAGCCTTCTGGTGAAAAAAAAAAAAAAATCACTCTTTTCCAGAGGCAAAGG
CAACTGTGAGAAGAAAGATTGATGTCCCCCTGTGTCTTGACTCTGGTCAGAATTACAACA
TCCTTCTTCTTCCGTTCTGTATCCTTTTTCTCTACCACTTTTAAGTTCCCAAATACCCAT
TTTCACAGGGGTCTGACCTCAAAGTGTCCTGGCTGCAAACCGATTTCTATGACTCCACTC
TTCTCCTCTTTCCACTGGTTGAAACCCAGTCCTTTTTCTTTTATCCCCCCCCCTTTTTTT
AAAGAGAGCTTTCTTTCTTTCTCACTATTTTTTTTCAGAAAGCTTTGTCTTTTAAAATTT
TTAATTGGAGGATAATTGCTTTACAAAGTTGTGTTGGTTTCTGCCATACAAAATCATGAA
TCAGTCATAAGTATACATATATCTCCTCCCTCTTGAGCCTTCCATCCCATCCCCCATCTG
ACCCCTGGAGGTCATCATGGAACACCAGGCTGAGCTCCTTGTGCTATGCAGCAGCTTCCC
ACTAGCTATTTATTTCACCCATGGTAGTGTATATATATTTCAATATACTTCTCTCAATTC
GTCCCACACTCTCCCTTCCCTGCTGTAGAACCTGGTCCTTTTTAATGGGAAAAACAATTA
CAAGAAAAAGTACCTGAGTGCTAGCTCTCTGTGCAGATAGATGCACATTTTAAAGGTATC
TGCTGTGATCAATTTATAGTCAAGAAGGAGATTTTTATTTTTAACCCTGGGCCCTCCCAG
GGGACTCTAAACCCCAGTTCCACCCAGTCCCCCACCACCTCAAAAGAGCAAGGTAAGAGA
ATTGGTGCCTCCTCTACAAGGAGGAGAGCATGGCAACCCACTACAGTATTCTGGAGAATC
CCACGGACAGAGCCTGGCAGGCTATGGTCCACAGAGTGGCAAAGAGTCGAACAGGACCAA
AGTGACGGAGCACACACACCACAGGCAGCCTGGCAGCCCCTAATCTTTCATTATGTATTA
CTCAGGACTTTCAGTCATGGGTGCAAACTTCACGTTTGGCTTCTAAGAATTGTGTGATAT
ATCTGGGGTTGGGTTGACCTAAATATATTCTAAAACAACAGGGCAACTTTGGTAAGTTTT
GTGATAGGGTATCCAGAGTCCCCACTCCCTCCCGCAGGGAAATCTAATTATCTTACCCGC
AGAGAGTTGCCTTGAAGGGGAAAGGCCTGCATTCCACATAGGAGAGGGTAGTGGAAGGTG
GGAGCCAGGGAGGCAGTGTTGCTAGGCAGCCAGTTGCTGTCCTTTGTTGCCCTGGAGATG
CTGGTTTGTGTATATGAGGTGGGTGCTTGTGGGTATTTGCTGAGTGTCTGTATAAGCAGA
CCGGACTTCTTCATCACAATACATTCCTGGAAACTATGTCATAACATGGTTTGTCAAAAT
TTCCCGAAGGAATAGCATTTGTTCTTGAGGAGTTGGTTGTGCTTCTGATTAAAGATATAG
GCCAGAAATAAATTATAAATGTGACCAATAATCTGTCATAAGCAGAAGGCACAAATACCC
GAATATCCTCAATGGGTTCTAGGACTAAAATTACCCTGCAAACCTCACCAGGAAGCTAAT
ATTGGACTCCATGGGAGACTCCAAGTACTGCGGTATTTCATTCACTCATTCATTCAAGGG
CTGTGAGGGTCATTGTGATTCATTTTCAACATTCAACTACATTGTAAGTTATAGTCCTAA
CCCCTACCACCCCAGAATGTGACCTTGTTTGGAAATGGGGTCTTAACATAGGTGATCAAG
TTAAAATAAGGTCATGAAGGTGGGCCTTAATCCAATATGACTGGTGCTCTTATTAAAAGG
GAAAATTGGGGCCCAGAGACAGACATGCACAGAGGGAAGATGATGTGAACCCACAGGGAG
AAGATCACGTGAAGATGGAGGATTGGAGTGATGCGTCTATGGGCCAAGGGATGTCAAGGA
TTTGGGGTGAAACACCAGAAGCTAGGAAGAGGCAAGCAATGATTTTCCTTCAGGTTTCAG
AGGGATTGTGGCACTGCCAACACATTGATGCAGGACTTCTAACCTCCAGAACTGTGAGAC
AATACATTTCTGTGGCTTTAAGCCACCAGCATATGGTATTTTGTTATGGCAGCCCCAGGA
AACTAACATAAGCAGCCATGGTAATCCTACCCTCTTGGCCCAATCCTGGCCAAGGAGCCA
TAATCGAAAAAACTGCTGGGCTGGATTCTGAGAAGTTTCTGCCTTTCTTTCTCCAGGTGC
CTGGATGGGGCTCTGGGAATTGCTGCAGTCATCCTACTGCAAGCCTAAAGGACAAGGACC
TCACCAAGGAGGGCAGGGAGTGGATGGGTAAGGACCTGGGATGGCTGACTTTGTTGAGTT
GCTCCTTCAGCCAAGCTGGAGCAAGCCCCGCCTCTGCAGTCCTGTCAGGTGAGATGATAC
ATTTCCCTGTGGTTTGAGGCAAAGGTGCAGTGAACTCTCCTCGCCAAACCAGTGTCCTGC
TGGATAGACACGTATGCTCAGCACTACCCCCGCCACCTCCCTCATGGAACTGAGCCTCCA
GCCCCATCTCAACCTCTATTACACAGCTCAGTATTAACTGTGATGGATCATTTACAAGGA
TGGCTGCAATGATCCCTCCTTTCCTGTACTTTGTCATGCAACTTTGTCGCCCCTCCCATC
AAGAGGTGGGGCTCATTTTTCCATCCCTTAAGTCCAGGCTTGGCCACGTGCCCTGCCATG
TTGTTCCGTCACTCAGTCATGTCTGACTCTTTGCAACCCCATGGACTGCAGCACACCAGG
CTTCTCTGTCCCTCACTATCTCCTGCAGCTTGCTCAAATTCACGTCCATTGAGTTGATGA
TGCCATCCGACCATCTCATCCTCTGTCGTCCCCTTCTCCTTCTGCCCTCAATTTTTCCCA
GCATCAGGGTCTTTTCCAATGAGTTGACTCTTCCCATCAGGTGGCCAAAGTATTGGAGCT
TCAACTTCAGCATCAGTCTTTTCAATGAACATTCAGGATTGATTTCCTTTAGGATTGACT
GGTTTGATCTCCAAGGGACTCTCAAGAGTCTTCTCCAGCATCATAGTTCAAAAGCATCAA
TTCTTTGGTGCTCAGCCTTTTCATGGCCCAAATCTCACATCCATACATGACTACTGGAAA
AACCACAACTTTGACTATACAGACTTTTGTCAGCAAAGTGATGTCTCTGCTTTTTAATAT
GCTGTCTAGGTTTGTCATAGCTTTTCTTCCAAGGAGCAAGTGTCTTTTAATTCCATGGCT
GCAGTCACTATCTGCAGTTATTTCAGAGCCCAAGAAAATAAAGTCTGTCACTGTTTCCAT
TGTTTCCCCATCTATTTGCCATGAAGTGATGGGACTGGATGCCATGATCTTAGTTTTTTG
AATGTTGAGTTCTAAGACAACAGGAATTTAGTAAATAAGGCACAAGCAGAGGCTTCAGAA
GTGCCTAGAAATTAGGGCTTGTCTTTTGGATGCAGTTGGAACCCTGCGACCGTGGTGCAA
ATGGACCTGAGCTAGCCGGCTAGAAAGGCCACATGGAGGAAAACTGAGGCTCTCCAACTA
ACAGCCAGCACCAACTGTCAGATGTGTGAGATGCGTGTGATGGGTCTGGGATCATCCAAC
ATTAGTCAGCTGCCCATAACTGCAGCCACATAAGTGATTCCAGGTGAGAGCAGCAAAAGA
TCCACTGAGCTGAATCCAGCCTGAAATGCTGACTCACAGAACTACAGACATACTGGATGC
TTGGGGCTGGTGCACTGGGATGACCCAGAGGGATGGTACGGGGAGGGAGGAGGGAAAGGG
GTTCAGGATGGGGAACACGTGCATACCTGTGGCAGATTCATGTTGATGTGTGGCAAAACC
AATACAATATTGTAAAGTAATTAACCTCCAATTAAAGTGAATAAATTTATATATATATAT
AAAAAGAACTACAGACAAGTAAAATGGCTGCTGTTTTAAGTGACTAAGTTTTGGAGTAGC
TTGTTACACAGCAGTATCTAGCTGATACACTGAGAGATGATCTCCAATCTGGCACAGTTC
TCTTGGATTCATTCATATGCCAGCCAGTGTGCAAGGAACTGTGGATGCTGTCATGAGAAA
CAACAGCCCTGCTCTCTGGTTTCTTGGAAGGACTTAGGATATTATTATATTCAAGGCACT
GAGTCAAAAGCTTTAGATACTTTTACCCAGACGGGAGGTTTGCAGCTATCACCCTGTCTT
CTTGCTGAGGAAACCAAATCTCAAAAAGTTGGAAAATTACCCAATGTGGCAGATTACATT
TTCCTAAGGTACTTGCAGCAATCTTTGCTGTCTGATGCATTCTACTAGAACCTTGCCACT
TTCCATCAGGAGGGAGAATCTAGTTCTGCTCTTGAATCTGGATGAGCTTGTGATTTGATT
GTAAACTAATAAAGTGCAGCAGAAGGGACGCTGGATGGCTGCTGAGGATAAATCATAAAA
GAAGCTACAGGTTCTACTTTATGGGCTAGGACACTCGTCTTTGAAGCTCTGAACTTCCAT
ATAAGGTTGCCATACTATGTTGAGTCATCCCCAGCCTTGTAATCTTCCCCCTGGAGACCC
AGGAATCATAGACCAGAGATTAGCTGTCCCCACCATGCCCTGTCCAACTCAGAGAATGCT
GAGCATGGTACAAAGCTTGCGGTACACTACCAAGTCTTAAGGCAATCTGTTATGCAGCAA
TAGTAGTGAAACACCTAAGGTTACACAGCCAGATAAGAAGAAGGAACATGAGGTCAGACT
TTGATTCTGGAATTCTGACCCAAGAGCCTGTTTCCAGCTTCCCCTCAGAAAGCCTATTGT
TCCCATGCTCCCCAAGTTCCCTTCCAGATAAAAGCTTGGCTCCCCCGATAACTACCCCGA
TAACTACCAAATCATAAGCAACCACTCTACCCACTCACCTCCATGCTGGGGCTGCATGCT
TCTTGCTCAGCTTCTCCCAGGCTACCACCTTCCAAGTCTCCTCCTTACTGGAAATTTGGT
CTCCTCCCTTACCTGGGCTCCATGACAACAGTCTCCCAGTCTTTAGGAAGGAGCCCCACT
TTCCTTGATTTTCAGTTCTTGCTTCACAAGTTTGCTTTGCTCCCCATCAAACTCCATGTG
AAAAATGCACCTGCTATCTATACTTATTGTGTACCAGGCACATGGTAGGGATGAAAAGTA
AAATGAGCTGTGCATTCATTTCCTATGGCTCTCTAGAAAATTGCCACAAACTTGGTGGCT
TAAAACAACATAAATTTACTATCTTATAGTCCTGAACATTGGAAGTTCAAAATGGGCCTC
ATTGGGCTAAAATCGAGATGTTTTCAAGGATGCATTTCTTCTAGAAGTTCTAGGGGAGAC
TCCATTCCTTTCCCTCTGAAGCTTCCTGAGGCTGCCTGCATTGCTTACCTCATAGCCCCT
TCTTTCATGTTCAAAGCCACCATTGTAGCATCTTCAAATTTCTCTCTGTCTCTCTTGTCT
TGCTTTTCTAACACTTGTGATTACATAGCACCTCTCCCTTAGATTATCCAGTAAAATATC
CTTATCTCACAATTCTTAATCACATCTGCAAAGTCTCTTTTGCGTGAAGGTAATATCTTC
TGAGATTGTGGGCATTAGAACATGGAAATTTTTGTAGGCCATCATTTTGCCTACCGCCAG
CTCTTTGGGGGAGCTTACATTTGGAGAAGGGCATGTATTCTTGCCAGTATTCTTGTCTGG
AGAATCCCATGGACAAGGCTCCCAAGGAGCCTGGTGGGCTACAGTCCATAGGGTCACGAA
GAGTCAGACATGACTGAAGTGACGTCGCATAGCAGAACACAGCACACTTGGATGAAGTGA
GGTTATATATTTATAGCAGACCTACTACTCCTCATCAGTCTTCATCTTCTCTCCCTCCTG
GACACACCCTCTCTTGCCCTGTGTTCAGGTGTGATGACTGTGCAGCTGAGTTCTGGGCAA
CGGGGTGCAAGCAGAAGGAATGGGCTCCAATTACAGACCTGACCACAACCACCTCCCCGA
GAGACTCTTTGCTTTTCCCATAAGTGAAGAGGACTCTGAGGACCCAGGGGAAGGGGAAAT
GCAAGGTAGAAAAAGTCAGGGTCCCTGAAGGCCAATAGGATAGTCTCCCTGCTGACTCAT
GTTCTAGTTTGACATAAATTAAGGCGTTGAAATTTGAAGGGCATTTCTTGCAGTGGTTAA
CCAAATGCTGACAATACACAGCTAGAGAAATGTACTTTAAAAGAATTTGTATAAATGCAT
TTCATGTATTTTCTATGGTATTCAATTTTATAAGTAAATATCAGATTTACTTATTATAAT
AAGTTGATCAATGACATGGACTGAACAAGAAGGTTACTTGATAAACACAAAAAAGTGAAA
TCAGGAATCAGGCTACTCAGCTGTGGGCTGTCCTCTGCATCTGACAGATTTCTATGTTCT
GTACTTTGCTGGGTCTCATTCAATCCCTAGGTCAGAAAGATCCCCCAGCAGAAGCTAGGG
ACAGCCCTAACTACTTGATTTCTAAACAGCAGTCTTCTCCTCTTTGTGTGATATTAGCTC
TGCCCTCATAGCTCAGCAGTGAAGAATATACCTGCAATGCAGGAGATCGGGGTTCAATTC
TTGGGTCAGAAAGATCCTCTGGAGAAGGAAATGGCTACCTATTCCAGTAGTCTTGCCTGG
AGAATTCCAGGGACAGAGGAGCCTCGGAGGCTACAGTCCATGGGGTTGCTCAGAATCAGA
CATGACTGAATGACTAACACGCTGATCAGCACAAAGAGATAACTGCAAGGGGAAACCAGT
GTATTTTAATCTATTGTGATCTCCAGAAATTCTTCACTAAACAAGAGATCCCCAGAAAAG
TTTGATTCTGAGGTTAGCACAGAAACAAGTTAATGTTTTGGAGAGCTTCTACGCTGACTT
TTTTTATGTTGTTTATTTTCAAAAGCCTCAAAGACAGTTTGCTCAAAACCTGCAGGATAA
ATGAAACCAAAACCATGCAAATAAGAACAACAAGATATGAGCCCAGTTGGTCAGGCAACT
GGAGTTAAGGATTTCATGGGCAGAGAAGCAGGAGTGTGTGTCTACATATGCACGATGGGG
AGAAGAGGGGCAAGAGTAGGTAGGAAGAGCCTATGACCTTGGAAATATGTAACTTGTTTT
CCAAAATGGTCCTTTTGGGCAAATGATGGAAGGGTCCCACATCTAGATTGCTCTGTGTTT
CACTAGAGTAAGAGTTGAGGGTCCCTATAATTACAGAGGGAGAAGGCAATGGCAACCCAC
TCCAGTGTTCTTGCCTGGAGAATCCCTGGTGAGCTGCAGTCTGTGGGGTCACACAGAGTC
GGACGCAACTGAAGCGATTTAGCAGCAGCAGCATAATTACGGAGAACAGAGCCTGGGACT
CCCAGCACTGATGTACACGAACATTGACAGAGAGGCTGGGAAGGGCTGGAACCCCAGAGC
AGTCACTTCTGGGCAGTGATCAGTATCTTACCCATGACACTTTTTGGGAGATTGGGTCTG
TGTCTCAATGGGATTGGGTGGAGGGTGGGTCCAAAGAAGACCCTGTTGCCTCTGGTACCA
AAAGACATAGAAAATTCTGAAAGCCTAGCCAACAAACAAGCAAGGCAAGCATGAAGCTGT
GTCACCAATGGGGAGCCCAAGACTGTCGACTAGCCTGGGCAGCCCACCAGGAAGGACCTG
CTGGGGGAAGAAGGATGTTCCCATCGATGAGGACATAGTCTGTGCCAAACTCTATGCTCT
GCTCTTTACATATAGTTCAGCTGACCAACCACCCTGTGGGGCAGGTACTTTTAATCCCCA
ATTTAGAGATGGGGATCCAGTCTTAGGAGAAGGAAGTCAGTCCCAAGAGCACATCTGCTG
AGGTGTCTGAGAACAAACCACCGCTGTGGGATCCCTTCCCTCCTGAACTCAACTCTGACT
GAAATGGACCAGAAGAAGCAGGCACTGTGGCCCTCAGTGCCACAATGAAAGTTGTGAATG
TTCCAGGACTGAAACCGCTGACCTTGACCAGCACCGAGTGAGACAGGAAGCTGCAAAGCC
AGGGTACGCGGTGTGCACTGGTGGCGCTCATCCCAGGTACCGGGGCCACGGGCACAGCGT
GCTCCCATCTTCGTGGCATTTAGGGCCTCAGATTTCACAGGTCCAGTGACACAGCCCTCC
TGGAACAGCGCAGAGGCCCTCAGAACACTCTGAACTTCTCATTGTTTACACAACAGCCAC
TGCTATGAGCTTTCCAGGGTTAATCACCTTGTAACCATTATGTAGAAGTGAGGAGACTGA
GGCACCAAGAGGTGTGTGCCTAGATCAAGATTCATAAACTAGTGAGAGTGATAAACGGGT
AGGCCTTGGTCCCCAGGCATGTTCACTAAATATTTGATGCACCGATTTTTTTTTTTTTCA
AAGTCGCTCAGTCGTGTCCGACTCTGCGACCCCATGGACTATACAGTCCATGGACTTCTC
CAGGCCAGAATACTGGAGTGGTTAGCCATTCCCTTCTCCAGGGGATCTTCCCAACCCAGG
GGTTGAACCCAGGTGTCCACATTGCAGGTAGATTCTTCACCAGCTGAGCCACCAGGGAAG
CCCGTTAGTGAGCTCCAAGTAATAGTGGCATATAGGAATAATAGGGGCTTCCCATGTGGC
TCAGTGGTAAAGAATCTGCCTGCCAATGTAGGAGACATAGGTTCTATCCCTGGGTCAGGA
AGATCCCCTGGAGAAGGAAATAGTAACCAGCTCCAGTATTCTTGCCTGGGAAATCCCATG
GCCAGAGGAGCCTGGTGGGCTACAGTCCACAGGGTCACAAAAGAGTCAGACACAATTTAG
CCCCTGAACAACAGGAGTAATAAACATCTTCCCAGTAAAATACTGACTTTACCTCTGGGT
GGACCTTGCCAGGTGTGGACCAGGTGAGCCACAGGTGTATAGTCAGGGTTAAGTTCTAGA
TGTCAAGGGGTTCACTGGTGGTACGAAAGGCCTTCATCCACTCCCCAAATCTAGTGGTTC
ACCTACCAGAGCAGGCATCTCATATTCTCACGTGGCCATGGGCATGGAACAGGGCTTCTC
CCTTCCTTGCATTGGCAGATGCAGGTCTTCACAAGCCCCCAAACTACCAGCCTCCTAAGT
GTCTGTTTGCTGTGTGTTTGCTTGGTGACAGTGTGAGATTGTAGGTCACCTTTGCTTTCT
AAGTGACCCTGACGGCTACCTGAGTCCCAGCTGCCCAACAGGAGTTCCATGGAGGATGCA
ACCCACTCTGCTCCTTTCTTTAACAAAGCTGCTGCCCAAACCCCTTTCCCCTCAACCCTC
CCCTATAAACTAGATCGAGCCAGGATGATCTTCAGGATGACGCTGTAGTGCAGAGACTTG
CAGTGAGAAATGACCCTCAGATATTTTAGCAGACTGGAGTTTGCTTGATGGGAATGTGGA
CTTTTCTCCAAAATTAAAGTTTTTGATACTTTATTACTTAAATTTTTAAAAAATTACATA
GCATTTATACACAACTTGCTTTATCTGGGCATTTAGTTTTATTGTTGAATGCTTTCTTTA
GAAATTTCCATGAATTCCTTAGAGAAGGAGGGTGGGGCTGCTGGAAGAGAGAAGGATAAA
GAAGGAAGAGGCTCAAGGCCTGGCTATGGTCGATCCGGAACACCTGTTAACTGAGTGAGT
GGTGGATGGATGGATGAGTAAAATTATCACCAAGCAGCGGATCTAAGGGATCCTGGCTCC
TCCCTTTCCTTTTTCGGTCACCTGCAAAATAGTGTCCAGGAACCCTATGTACTTCACCCA
AACATTCACATGTTCAGGCTTCAGCCCCTTGCTGAGGGGGTGTGGACCACCTGAGGCCCT
GGCCGGAGCAGCGGTTGACATGGGCCAGGTACCCACAGCAGCCACCAGCCCTTCCCCACC
TGGGTTGTTAAATCAAGCCACATGGTTCCCTCATGGGTTCCCAGAGCACCCCACCAAGGA
GGCAGGGGCTCACTCCTGTTATGCCCTTGGGGTCCTGCACCTATGACTGAAAGGGCCACC
ACGGCCAGCAGGAGGACGGGCGGTCAGGATTGACACACCAGCTGGACATCAGCGTGGGGA
GACTGCCCCAAACGTAGGAGATCTGAGCACTTCCAGAGTCCCAGCCAGTTTCCCAACCTT
TATAAACTCACTCCCCAATAACACCGGAGCACTTTGTTTTACCTCCCCAGTAAGCAAGAA
AACTTGAAGTTTAACCCACAGGTTAAATTATGAGAATAATAAAAATATTGTATATTCATT
TTCAAACACAGCTTTCATCTCAGACCCTGGTAACATCCCCTAAGGGTCCAAGCCCCCGAC
TTCTTCACTGCTCCCCGAGGGGAGCACTGCCCTTAATGACAAGAAAGCACGGGTCCCCTC
CTCCTCTGCTCAGTGGCAGCACACAAAACACTCTGCCCTCAGTTCCATACCCCTCAGCCT
GGTCCTAAGAGTTAGAGGGGTGAGAGGGCAAAGTCAGTAGAGCCATTTGCTCCCCTCAAA
TCTGGGGCCCCCTACTTGTGACTGCTGTTCTCAAGAAACTTTGAGCAAGGGAACCAAGTC
AACTGGCTTACAGCATCAATCCTCAGTTAAATCCACTGACTCTTTTTATATCTAAAAACT
CTGCGATATAAGTGACCTCAATGTTTGTTGGGGCAGAAGAATCTCAAATCTGCAAACTGC
CAAGGCTTGCTAAGGATCTCAAAAGAGCTAACCTAACTTACTGAGGGAAGTGCCCCATTA
GAGAGACCTTTGGAGGAGGATGGCTAAGATGTCACTGACAGGCGAGAAGCAGCTGAAAGA
AAGGGGACTTTCATTTTGAACAGCATGCAGCTGGCCGCTGTTCTCAAACCTCTGGATGGC
TCCAGTGGAGAAGAGAAGCGGACTTGCTCAAAGGGGGCCCTACAGGCGAGGACAATGAAG
GAAGGCCACATGGAGGTAGGTGGCAGCCCCGTGAGGGACAGCCAGGACTCAAGAGCCATC
CTGACCGGGGACAGCTGACCTGTAAGGTAGTGAGGTCCCCATCCCTGGAAGCATCCAAAT
ATCCATTCTTTCATTTATTCTGTCAATATATATGCATTGTGGTCCAGCTACACTTTGAGG
GCCAGACAGACAAGGTTACTACTATCAGGTAGCTTACATTTTAGTGGGGAAGACAAAAAA
TTTTTTAATTATACAAAAAAATTAAATAGGGTTATGGGAGAGTACATTCCAAGTGTCTCC
CCTGAACTGGGTCGCAGGGTGAATATCAAGCAGAAGCAAAATGGCCTCTTGGCAAGGAAG
GTGTTCAGGGAGTATCAGCTAGGGACCTTTGAAACCCCTTCCATTCTGAGTCCATGGGGA
TCTCACATCATACCACTTGGCCATCTGTTCCCTAATGACTGACTACTGGGTGAGCCTCCC
CAGAAGGTGGATATAGTTGAAGGAACCTTGACCTGACTCCCCCATGGGTGTGTGTTTGGG
ACCAGGGGGTCCCAGGCACAGTGAGGTGGTGGCTTCCTTGATTTCCCCCTGCCACTTGCT
TGCGTTTTGCCTGCCTCACAGGCTTGGTTGCATAACTGCTGCGCTTGGTTTTATGGCTTA
GCACAGCATGGAGCTTGTAAATCTTCTTTTACATCATGAAATGCCAGCAATTTCACAGCC
AGGGATTCTTGTTCTCATAAAGTCCTCACACCAGCAGATTTGCATCTAAAAGTGTCCTCT
GGACTGATGAATTGATGTCAGAACTGCTCTGGAGCCAAACACAGAGGCAGGCAGTCCCTG
CCACCCACTCGACTTCCCTGAAGCTCCTAGAAGTGAAGGTCGTGACTGCCTGGCACAGCC
CCTCAGATGTGGCTCCAAGGAAGCAGAGGGGCAAACGTGGCAGCCCCACACTGGGAACTG
AGGCACATTTATCTTCAAGCCTATGTGAGGGGGCAGAACAGAACACACTTCTAAACAACA
TGCACAGCGGTAATCCACGTCAGGAAACACTTAAATTTATGCTTGCCAGTGACTCTCAAC
CTGGATCCTGTTAGAGTAACCTGTGATGTTTTTGAAAAATAAGCTTACAGAAAGAGGCAT
TTCCCATGGAGATTCTGACCCAGTAGAATCTAGCATCTAGAAAGGGGCCCCTGCATCTCT
ATGGTCACAGGCAAACATACACCACCTAATTCATAAGAAAAATAGAAAACAAACAAAGAC
ATGGTGGCAGCTTTCCAAAATGGCCCCAAAGATCCCCACCTCCTAGGACTCATACACTGG
TGTAATCTGCCCCCCTTGTGAGTGGGCTGGACCTAGTGACTCACCTCTACGAATAGAACA
GGGGCAGAACGATGGAAGGTCATTTCCAAGACCAGGTTACGAAAGGACTATGACTTCTTT
ATGAGCTCCCTCCTTCTTCTCTTCCTCTCCGGGAAGACAGCGCCAGCGTTGCTAGTTGCC
CTATGGAGAGACCCATGTGGCAAGGAGTTGATGTCCCCAACCAGTAGCCAGCAAGGACTA
GAGGGCTGCTGACAGCCACATGACTGAGCTCGGAAATGCTTTCTCTCTCTGTCAAGACTT
GAGATGACTGCTGCCACAATGACACCTCGATTGCAGCCTTGTGAGTGATCCCGAGAAAAA
GGTGCCCAGTAAAGTGCTCCCAGATGCCTGACCCACACAAACTTTGAGAAAATAAATGTT
TGTTTAAAGTTGTGTTTCTGGGATAATTTGTTACATAGCAATAGATGACTAATACACACA
TACGAAGCAATACATTCATGGTGGCCCACCTAGGGTAGTCTGATTATGAGTGATCTGTAT
TTTCTTCCTTTTGTTCACCCATATTTTCTAATTTTAAAAAGTTACCATGGATTTTGTTCA
AAATGAAAAAACAAAATTCATTTTCAAATTATGTTCAAACATATTCTAGGGGAAAATATC
AGAGAAAAATTTTTGTGAATTTATGTAAGGCAAAGCTTTTAGACAAGTCACACAAAAGGG
CAATCCAAAAAGTAAATAAATTGGACTTTATCAAAATTAAAAGCTTTTGCTCATCAACAA
ACAACATTTAAAAAATAGAAAAACAAGCCAGGGATTAGAAGAAAAGATTCGTAAATTATG
TTTGAGAAAGGATTTGTTTCCAGATTGTTTAAAGAGCAACAAGACAAGTCAATTAAAAAC
TGAGCAAAAGTTTCTAATAGACATTTCCCCAAAGAAGATACACAAATGGCTAAGAAGCAC
ATGAAAAGATGTTCATCATTAGTCATTAAGAACATGTAAATTCAAACCACACAGAGATAT
TAATGTTTACCTATTAGAATGAAAATACTCAAAATAATAAGTGTTGGTGAGGATGTGAAA
CCAGTGTAACTTTGATATTATGCATTGCAAGTGAGAAGGTAAAATGGAAAGTTTGGGGAC
ATTCTTTGGTGATTTCTTAAAATGTTTAATATAAGCTTACCATATGACCCACTCCGAGGT
ATCTATCTACCCAAGAGAAATGGGTAAAAACATGTCCACACAGAGACTTGTGGGTAAATA
TTCATAGCAAAATTCTTCTTAGTAGGAGAAAACTGGGCATAATCCAAATTTCCACCAACA
GACTACTCAGCAACAAAAAGGAACAAAGTCGTAATTCATGCTGCAACATCACTGGGTCAG
AATAATGATATGATAAGTATGGTTTTTTCTGTGGTCATGTATGGATGTGAGAGTTGGACT
GTGAAGAAGGCTGAGCGCCAAAGAATTGATGCTTTTGAACTGTGGTGTTGGAGAAGACTC
TTGAGCGTCCCTTGGACTGCAAGGAGATCCAACCAGTCCATTCTGAAGGAGATCAGCCCT
GGGATTTTTTTGGAAGGAATGATGCTAAAGCTGAAACTCCAGTACTTTGGCCACCTCATG
CGAAGAGTTGACTCATTGGAAAAGACTTTGATGCTGGGAGGAATTAGGGGCAGGAGGAGA
AGGGGACGACAGAGGATGAGATGGCTGGATGGCATCACTGACTCGATGGACGCGAGTCTG
AGTGAACTCCAGGAGATGGTGATGGACAGGGAGGCCTGGCGTGCTGCGGTTCATGGGGTC
ACAAAGAGTCGGACACGAGTGAGTGACTGAACTGAACTGAACTGAAGTAAACATGGCCAT
ATAGAAAAAGAGTACATAATGTATGATTCTGTTTTATGAAATGTCCATAAAGGGTAAATC
TATATATACAGTAGATCAGTGGTTGCTTGGGGCTGGAGTGGGAGTGAGTTTGGTCATAAA
AGAAATTGAGGAAATGTTTTGTGATGACCAGTATGTTCTAAATCTGCACTGTGGAGGTGA
TTGGCATGGATGTATAAATTTATTAAAAATCATTACATGAACAACTTACAATGGTGAATT
TTATGTTTTGTAAAGTATACCTCAATAAAACTGTAAAAATGTTATGTTCATAAGCTTGAA
CCCAGTAATTTCATGACAAGGGCGTAATTGGAAAGGCACACAAAGGCGCATGTCAAGTAT
GCTCATAACAGTGTTTTAAGTTAGTGAAAGTGAAAGGGAAGTCGCTCAGTCGTGTCCGAT
TCTTTGTGACCCCATGGACTATAGCCTACCATGCTCCCCCGTCCATGGGATTTTCCAGGC
AAGAGTACTGGAGTGGGTTGCCATTGCCTTCTTCAGAAAAATTAGAAAAAACTCTGAATG
TTTAATAATAGATAATAAATACTTAGTAAGTGATGATCCACTTGATAGAATACCATGCAG
CCATTAAAAATGGTATTTACAAGGGATTTTTAATGATCTGGGGAAATGCTTAGGATTACA
AAATTGTTCTTATGGCCAGATTTCTGCTGCTCCCCCCCCTAAAAAAGAATCTATATAAAA
ATGTTCATTTTTAAACATAGCTAAATTTGTTCTTTGAATGGATGTGTCTACATACGCAGC
ACAACCAGAGGCATATCTGAATATAGTTATTTTTTTTCTTTTGCACATTTATAGATAGGA
AACTGCTGGTGCCTATAAGTCATTTCTATTTTCTTCTTTGTCCTTCCATTATCTTTCTGT
ATTTTTTTTCCAAAAAGCATGTATTCCTTTTTAAATCTGAAAAGAAAATATTTAAAGGAA
GGAAAGCCATGGCAGTCCCTCCTTGCATGGTCAGAGGAGAGGCTGAGGTATCCTGAGTGA
GGGGTACACCCTGGCCTCAACCAGAGGATGTAGAGGGCGTATCAGCACGTGCAGGCATGA
TGGCAGTGAGCACACCTGGAAACAGCTGTCTGGGTCCCATTCATCCCAGCGTGGACTCAC
AGCCAGTTAGAGATGAAGGAACAGGGCAGGTGCTGAAAGGACACTTTCCCCTCATTGGCC
AAGAGGAGGAGATGCTCCTGCTGTGGAGAGGCCCCAGGGCTGGTTGCTTTGTCATTGCAG
GGTGACAGAACAAGGAGCAAGGATCTCAGAAACAGTCACACGAGTCTTAAAAGAAACTGC
TGTAAACCCAGGTCTGCAAGCTGCCGCACCATGGAGACAGCCTAAACGCTGGTAATGGAG
AAACCAGAGTCTGAATCCTGAATCTGCTGTGGAAGCCATGCTCTGTGGGGTCTGAGACAA
ACTACGGATCTTTACAGAATCTCAGGTTCCCGATTTGTAAAGTGGGAACAATTAGACTAC
TTGCTTCCAAAACGGAAATCTCCATCATTGCTTAATAAAATACTCAGGAATAAAGGGCTT
GTATTTAGTTCCCCAGGGCTGCCAGAACAAATTATCGCAATGTGGGTGGCAAAAAAATAA
ATAAACAAAAAGAAAAAAAATTTTTTTTCTCAGGTTCTGGAGGCTGTGCTAAGCTGCTTC
AGTCATGTCCAACTCTGTGCAACACTATGGACTGGAGCCTGCCAGGCTCCTCTGTCCATG
GGATTCTCCAGGCAAGAATACTGGAGTGGGTTGCTGTGCCCTCCTTCAGGAGATCGTCCT
GACTCAGGGATCGAACCTGTATCTCTTGCATCTCCAGCATTGGCCGGGGGGTTCTTTTAC
CACTAGTCATCTAGGAGGCTAGAAGTCCAAAACAAAAGCACTGTCAGGGCCATGCTCTTT
CCAGAGATTCTGGAGACTTTGTCAGGCTTATGGCAGAATCCCCAGGACCTAGTACAGTAA
CCAGTGCATGCTAGATGCTCAATAGGATTTGTACGAATAACTAAAAGGTTAATAAATAGG
AGGACAGTGGATATTCCTTTCTGTCTTATTTTATGATGACCTCTTTTTTTCTAAAAGTGA
CAAATATTCATTTTTTAAAATATCAAAAACATTTATAAGCAGAAAGATCAGATGAATCAC
TGCTAATATTTTTGCATACAGCTATCCAACATTTATATAGTGCTGCTGCTGCTAAGTCGC
TTCAGTTGTGTCCGACTCAATGGACCCCATGGACGGCAGCCCACCAGGCTCCCCCATCCC
TGGGATTCTCCAGGCAAGAACATTGGAGTGAGTTGCCATTTCCTTCTCCAATGCGTGAAA
GTGAAGTCGCTCAGTTGTGTCCAGCTCTTAGCGACCCCATGGACTGCAGCCCCCCAGGCT
CCTCTGTCCATGGAATTTTCCAGGCAAGAGTACTGGAGTGGGGTGCCATTGCCTTCTCCG
ATTTATATAGTATAATAACATTTAAGAAAAACTTCATACTGTAAACACACTTTTGTCATT
TGACAAAAGTCACATTAATAATTTAATAATATCTTTCTGAATTAGTATATATTATTCAAC
CCTAGGAATCATATATTGAAACACTAACCACAATTCTCCTACCTTTCTGAGCATCCTTTT
TTCCTAATGCCCTTCTTCCAACCAGCCAGAAGCTGAAATGAGCCGTTGTCATTGCCTTGA
ACTTGTACCAGTACTCAGATCAACAATGAGTAGTATTTTTAGTCCAAGTATCTCTCAATA
AGAAAGGGATGCTGAAGGAGAAAAACACGATATTCAATCTTCAGGTGGCAGAAAATCTGT
TCCTTCTTAGTGGGTGCAATAGATTAAAGATGACTGCAAATTCTTCATCACTGTTCCCTG
AAGAGGTGAGGTCGATGTCCCCCACTGTGGAAGCCAGGTTGGTTTTGTGACTGCTTGACC
TATAGAATAAGGCAGAAGTGATATTGAACTAGCTGACAGGCCCAAGATTCAAGAGACTGG
CAGTTTTCATTTCCTTTTTCAGAGTCAGGTCTCAGAGTCTCCATGTAGGAAGCCTGGCCT
GAGGCTGCTCTCCTGTGAGTCCTTAACTGCATGCAAAACCGCCCTGGAGGATGAGATGCC
ACCTGAAGGGAGAGTGCGAGGCCAGGGGCACCCAGGCACCAGACACGTAGATGAAGCACC
GCCCATAGAAGAGCGTCTTCCAACTGCCCCAAACCCCACCCAAATTCCTGACCCACAAAA
CTGGAACCAAAATAGGGTTCCCAAATTTTAAAAAAAATTCCAAAAAACAAGACACTCCAT
TAAATTTGAATTTCAGATCAATGATAAGTAACCTTTTTTTAGTCCAAGTATCTCTCAAAT
ATGCTAAGACATACTTATACTAATATATATATATATATTGCTGATCTAAAATTAAAATTT
AACTGGGATTAAATTTTTACTCATATAGTACACAAAGATAAATGTTATCATTTTTAACTT
TAAAGATAAATAGGTATAGTATTTAGAGGTAAAATATCCATAGTACCTTATCTGGCAATC
CTAGGCCAAAAGAAAATATATGCTTGATAGGGCTGTTTTGGAAGTGGCTTGTCATGCTGC
AGTAGATAACCAGAACAGTGGGAAGAGAAAGGGATCTTTCTCTTGTATAATACACTGGAG
TTGGAAGCATACAACTGCTAGCAGAGCTGTTGTTCTCACTCTCAAAATTAAAAAAAAAAA
AAAAAAAAAAACAAAGAGGAAGGAAGGGAGGGAGGAAGGAAGGAAGAGAGAAAGAAAGGA
GAGAAAGAAAGAGAAATTTCCTCGATGGGAGAAAAGGAGAAATAAAGTGGCCGGGACAAG
AGTTGAGCCACTGTTGGTTTCCTGAGGAGGGGCTCCAGCTCCCTCCACTTCTCCCCTCCC
TCTCCCAGGCAGAGTCCCTGCATGTGGAGGTGGGCCAGGGACACGATGGTGGTCTCCCAA
AGATGCAGGCATTGATCTCAGAAAGCAGAGGGGCGCTAGGTCTTCAAGCATGCCGGAGGA
TGATGCTCCTGACTCTAAGGGGCATGGAAGTACTGCGACAGAGCCAGCTCCCCAGAGAGG
ATCCCGGGGCAGGATGGAGGAGATGGTGTGCACAAGGGCCTCACAAACGAACAGCGGAGC
GGCCAAGTAGACTAATGGCTGACACTAAACACCTCCTTATCCCTTGGGAAAGGGTCAAGG
CAGCCCCTAGCTGACTAAGGCAGACTTCGCTCATTGGATGAAACGTATCTTAAAATTCTC
TTCTAGCCATGGAAAAGATGAAACGATGTTTCTAACCCAACTGAGAGAACAGATTTAAAT
TTGTACCTGTTACAGTCATAAACCATTCTATGCCACTGTGGTGCTAATATATCCAAGTCT
GAAAATTCTACTGTATATACAGTAATACTGACTGCCCCCTCCCCCACTGCCTATCTTGTA
CCATGCTCAAGCCTTCATCAGTCAGCTGTAGCGGGGGAGGGGGAGTTTTCTAGCAGTCAC
ATGGCAGAGCATGCACTCTGGAGCAAGATTGTCAGGCTTTGTCCCATAATGGCTATGTGT
CCTTGAGCAAATTACTTAATCTTCCTGGGCTTCCATTTCTTAATATGTGAAATAACAATA
ACAGTCATAACATATGGCCTTCCCTGGTAGTTCAGCTGATAAAGAATCCGCTGTAATGCA
GGAGACCCCAGTTCGATTCCTGGGTCTGAAGATCCTCTGGAGAAGGCATAAGCTACCCAC
TCCAGTATTCTTGGGCTTCCCTGGTGGTTCAGCTGGTAAAAAATCTGCCTGCAACACAGG
AGGCTTGGGTTTGATCCCTTGGAGAAGGTAAAGGCTACCTACTCCAGTATTCTGGCCTGG
AGAATTCCATGGACTGAGTAGTCCATGGGGTCGCAAAGAGTCGGACTGTTATCTGTAAAA
TAACAATAACAGTCGTAATATCTACCACGTAGCATTGTTGCAAGGATATTGTAAACCTGC
CCACAGTATGTGTCTGTATGTGTTAGACATCGTTATTCTTCTTTGTTCACTTAACTGGAG
ACTGCATATGGTACTACTATTTTATAAAAACCAGTGGGAAATAGATATGTAGAAGTGTTG
GTGCTAATGATTATTAAACTGTGACAAAGATGGGGAAATCAAGCAGGAAATCTTTGTTCT
CAAATATCCTCTGGATTTCTTTGTCACTTGTAGGTTGAATTGTTTAAGAAAAGAACAGAT
TTAAAAGAAAAACACCATAGAGAATCCAGAAATGTACTATAACAATTTCCACCAGTGCCC
GCCTATCCCCTTAGCATTTCCCATTTCAGTGCACTCCACTTAGCTTCCCACATCAGCCCC
TAAGACTTTGCTTTCTCTGGGCACTGCTGGGAAGCCACGCCCTGGGGAGCAGTTGCCACC
AGTGATTGATGGGAGGTGGTGGGTAAATACCCCAGCTCCTCTGCCTCTTGAGACAGGAGC
GTTCTGCCTAGTTTCCCAGAGACCCCAGGGGAGGCAAGTTCCAGCTGCCCACAGTGGTAA
CTTTCTGGAGAAGTCTCCCCTTCTTAGCTCTCTCTCTTCCCTTTTTCATTTCCCTACCAT
GCCACCCAAAGCAGCATTTCCTAGGGTCACTTCCCGAATAGACCACCTGCATGCAACTTT
TTGTCTCAGGTGTTATTTTTGGGAAAACCCAAATAAGACACATATTATTAAAGATTGTGT
CTAAAACGTTAGACATGTTTAGTGATTTGATAATGCTTTTAATTCGGGAGTTAATAGGGA
GTATAAACATCTCTCATAACTTTAAAAGCTATTGTCAGTTTTTAAAAATAAGCAGGTGTC
CAACTTTCAAACATTTGACATACGGATAAATTTCTGGGAACACTCACCATGTATGAAAGC
AGAGGGTGGCCTGTGATCAATTACTGCTTCTCTTGATGGACATTTGGTTTATTTTCAACT
ATTGCTAAAACAAACAATGCTTCAGATAACATCCTTCTGGCAAAATCTGTGCACACATCC
TTGATTTTCTTAAGCACTGATTTCCTGGAGTAGGACCACTGTGTCAAAGGCTGCCATATT
GCAAATTGCTCTTGCGTTATACTCCCCTAGATCTGGTTTCAGAAGTGTTTTCCCACCTTA
ATTCTCTGCTGGCTGTGGCTGGACAAAGGACATTGCCTTTGCCCTGGCTGAACACTCTGA
AGGGCAGGTAGGCTGCAGGCTCAGGCAGTGGGCTCGGACACAGTGGACACCAGACAGGGC
CACAGGTCTGGGTCCAGCCCCAGAGTTAAGAGCTAAGATGAGCAAGTGAGCATCCAGATC
AATGTTGATCCTGGGAGCAGACCTGGAGCTACTGGAGAGCTGACCCTTTACCCAGACACA
TGGAGAGTGAATCCTCACCACACATGTGGTGGCAGTAAAGGCTGTGTCCAGGGAAGGACC
TGGTGGATCCATAAAGCACCTTTGAGCAAATTAGGCAAAGATGTCTCTTCTTGAGGATAA
AAACGCAGGATCAGGGTGAGCAGCACCTCGGCTCCATGTACACACAAGCCATGGAATCAC
AGTTGCGGCAAACATCACACACACTCAGAGGGCCGCTCTTCCACCCCACCTACCCCACCC
CCATCAGGTGAGGCAACATCAGGTTTAAAGGCTCAAGGGCCTGGGAATCAGGCAGAAGAG
GGCCCCAGGGGAGAAGACTGCATAGGGCAGCTGCGGCAGGACACACGTGTGTGCAGAGTC
TCTGCCCAGACCAGAGAGCCACTGTGAATTCAGGCCAAAGGTGGCTCTCCCCTGCTACCT
ATCTGGAGACCCAGAGTTTCTGTGCCATCAGTATTCTCCCACATAAACTAGTGTGTGTCT
CCCGTGTGGACGATGCCCCTTAGATGTGGCGCCCTTGAGTAGTGCGCAATCTGAATTCCT
GAACATAGGCTGCAAGGCAACTTCCATTCAAGATCTGTGAGCCGTACCCCACCTGGTGGT
GGGCTGGACTCCTCAAGACCTCCCGGCCCTGCTCAGCCTAGGCTCAAGAATGCAGCAGAG
ACTTGAAGGGCTTGCGTAGGAGGGCCTGGTTGGGGCAGGGGCCAGAATCCACCCTAGGCC
ACAGCCATCTCCTAAGGTAGCTCTTTGGGCTCAGGCTGCCAATTACAGGCCTTCAAGATG
AAAGAAGAAGGCTTCAGTAAGCAGCTGGCCAAGATGAAAGCCAAGTCCAAGTGGTGTTTT
ACAGCCTCCTAATGGGAGGATTCTTAGTACTTCTTATTACGCCCAATCAAGAGCTTGCAA
TTACAGAAACCCAAAGAGATTCTTACCAAGGCGGGCCGGCTGGCCTTGGCTTTCACTCCT
GACTCACTTTGACAAATCACATGTACTCATTTCCCCACCAGCAGGCATCTGAAGAACATG
CTAATTACTCCAGGCTTCTGGCAGCAGGCCCCACCCACTCCTGGGCCCGACTTTGCAGAC
ACTGCATACACGCCCCCTCCCCAGCCCAGGAGCCCAGCCTCGGCTGTGTGGCAGGCCAGA
GCCTAGAAGCACTGGGACAGAGCAGCCCTGTCTTCCAAGCCCCTCAGCGGGGTGCATATG
AAGGAGTGGGCGGAGCCCCTGGCTAGGGGGACCATCAACTGATCAGCCTGCCCCACCCCC
TGCTCCCTCTGTTACATCTATGCTCAGCAGCCTGGCTCACCACCCCACCAGAGGGAGAGG
AAACGTCCATCCCACAAACCGTGTATTCATTTATTTCCTTATTGTCTATCTCCCTGTAAG
AATGTAAGCCCATGATGGAGCGTTTGTGTTAGTAATCCTATTACTGCTACAAAAAATTCC
CACAAATGTAGCAGCTTGAAACAACATAGATTTGGGACTTCCCTGACAGTCCGGGTTAAG
ACTTCTCCTTCCAGGGGTTGCAGGGGTTGCAGGTTCGATTCCTGGTCAGGAAGCTAAGAT
CCCACATACCTTGGGTCCAAAAGACCAAAACATAAAACAGAAGAGATATTGAAACAAACT
CAATAAAGACTTTAAATAACAATGACACAGGTTTATTATCTTATAGGTCTAGAGGTCAGA
AGTCTCACTGGACTAAAACCAAGTGCAGAGCTTTACTCTCTTCTAGAGACTCCGGAGAGA
ATCTGTTTCCTTGCCTGTTCCAGCTTGTAGAGGCGGCCTGCACTCCTTGGCCCTTGACCC
TCTTCCATCTTCAAAGCCCCAGATCACTCCACTCTGATCTCTGCTTCATCATATGTCCTC
TCGGACTCTGCCTCACCTGTCTCCCTCTTCTACTTGCAGGGACCTTTGTGACTATCTTGG
GCCACCCAAATGGCCAAGTTATCTCTTGGTCAGCTGATTACCAACCTTAACTGCCAGCTG
GTTCTGGGGATTAGGATATGGATGTCCTTGGGGGACCTGCACTCTTCCCACCACAGGACT
TCTTGTCTCCTTCACTGGTCTAGTCCCAGGGCCTGAACAGTGTCTGACACTCATTGAATG
AATAGGTGAATGCGTACATGAATGAATTATTAAGAATAAGATTGAATATCCTAGTAAACA
GTAACTGTGCTTCTTCAGGGTCAGGCACGACTCAAAAATGTTGTACATACATTAACTCAT
TTCACCCCCAACAGTTCCATAAGGTGCATATTATTAACTCTGCTTCTGCAGAAGAGGAGG
TTAAAGGACAGATAAGGAGCCTGACCCCAGCTACACGGTTAGTGAGTGGTGAAGCTGGGA
TTTGAACTCAAATTTATCGAGCACTTATTTTGTTGCTGGCCCTGGCTGGGCCCTTAACAT
TTCTGATGCCACTTCATCCTTCTGAGTGGCCCTGAGGAAGGTGGGTGGAACATGAACCCT
GGCCTTAACAGGCCCAGAATGAAGTCGCCAGCTCAGCTAAGGGATCCTATGGCTTGGTGG
AGGCAAGGGTTGCATCTTGCTTCTTGGGTCTCCTCTGATGCTGATCAGACAATGACTCTG
TGCCCCCATGACACCATGGGGGCTCCGGTTCCCGCCATAATGCAGGGCTCCTCCCTCAGA
CCTTGCTCTCAGGTGCTGCTTCCACTTTATGCGGCCAGTACTCAGGTCCCCACAGCAGAC
CATGGCCTTCGCCTGCAGCTGGCTGTGGTCACTCTGCCTCCTGGGAGCCTATCCTTCTTC
ACTTCAAACCGCACCCAGAGCTGAGGTTGCATTGCCCATTTGTTTGCTGCCCTCAGAGCC
TGGCCCCATCCATAGTTTGTGCATGCTGGAGCTGCTTGTGCTCTGCATCACCGGCCTCTA
GGACAGGCTGCCTCTCCAGAGCCCCTCTCCAGCTGCTCTGATTCCCCCTGCCAACCTGCT
ATTCAAGGCCATGAGCATACCCAGGCCTGCAGGAAGCCCCCAGCCGGCATTACTTCCACT
TCCCCCAGCTCTGCAGTGAGAGAGCCACTCAGGCAGGAAGACAGCCCTGCCCCCCTCGCT
TGCATCTTAACCTTTGCGATCAAAGCCAAGAGGAGTGAAACTCCCCTGTGCCTGCCAGCA
CAGTGGGGCATCGCATTTTCTGTTCCTGCCAGCACATTTTTCTAGGTCAATGTCAGATCA
GGGAAATCCAATACCACATGTCCCAACTTTTTATTTGCAAACAGAGAAGTGGCTTTCCAA
AATAAATAGTGTTTACAAGCAAAGCCTGAGGAAGCCTCCATCAGAAACACACTCAGTGCC
CAGGAGGACAGATGCTTTTTGGCTTGGCGACTGTAAACCCCACCCCAGCCCCAGCTCCTG
CTCTGGAAGGATAGGCCGGGATGAAGGAGAACATATGTATATACACGCGGGTGTTGATGA
GTGCCTGGACATGTGCACGAACGTGCATTTGCACAGAGGTACATAGGGTATTTCCTTATG
GATCTTTGTGTACAGTTAGCATGCAGATGTATATTGGGAGGTTAAACATGTATACTTATG
TGTGCATATACCGCTATGTGCGTGTGTGTAATAGGCATGTTCATCTGCGTGTAATAGGCA
TGTGCATGTGCGCTTGTATGTGTGTGTGTGTATGTTTCTGCCTGATGCTTTTGCACCCAG
CCCTACTCCGCAGATATCCAGGCCCCTCTGTAGACACTTTCCTTTCTCCTTACTTCTTCT
TTCAGCCCCCATCCTGTTCTCTTTCTCACCTGAATGAGGAGCTGGGGCTCAGATTCTGAT
ACGCTATAAGTGCATTTCTTCCATTTCCTCTCAGTGTCTACCCCCTGCCCACTAATCCTG
GTCGGACGTGAGCTTCTTGCACAGGGCTGCCAGTCACGTTGGGACCCAGCAGTTTGAGCG
CACAGCGTGTGACCAGCTCCTGGTAAACGGTGCCTCCTGCTGCCCCAGCAAGGCCTCTCC
TTTCACACATCACTGTGGGTCACCCTGCCTTCAGGATCTCCCTCACAGACCCTCTTACTA
GCGCTTTCACTACAGTCTTCCCTAAGCTCTGCCCACGTCTGAGCTCAAGGCCCTACCTGT
CCAGGGAGGCATCAGCTTCATCAAACTCAAACGACTCAGCTTCCAAGAGCCAAGCGATTT
TTCTCAGCAAACCCTCTGGTTTCTTCAGGACAACCCTTGCAGGGCTACCTCGCTGTGGGT
TAGCTTGGCCCCTCTCCTCCGTCCACCTCTGAGTCTGTCTTTACTCCGCTGTTTCTCAGC
CATAGCCCCTTTCTCCTGCCTCTTCTCTGCCATCAGCTCTGCCATCAGCTCTGCCAGCCC
ACACCCTGAGCCTCCTTCCAGACTGGCTGGACTCCCACCCTTCCCCTACGAGTCCTTCTC
AGATAAATCTCCCATCCTGAAGTGCCTTTTCTGTCAGGCCCTGTATCACTGGATGACATA
CCGCCCCATGAATTGCCCAAGAATTGTTTTCAAGTTGCTTCACGGCACTTATCTCGCCCT
CCCACCTAGATTGCAATCTCCTTCTAGAATCAAGCCCTGTGCTCACTGTGAATAGCCGTG
GAACCCGACGCAGGTCTTAACACAGTACAGACCAGTGATAAGGGCTTGTAGGTGAGTGGA
TACAAGTAGATGAAGTTGGGGTTGGGGTGGTCAAGCCATAAAACTGTGTGTCGGGCACTG
CGCCCAGTGACTCACCAGCCCTACCTCATTTAATCCTCCAATAACCGTGGGAATTGGGTA
ATACTATCTCCATCTCATCGACGAGAAAACAGAGGATAAGGAAGGACACATGACTTCTCC
AAGGCCACAAGACAAGCAAATGCCAGAGTCAGGATTTAACCCTAGGTTGGTCTGACTCCA
TTTCTCAGTTGCCTTGCAGCAACCATAGCAGTGGAAGGCAGCGTACTAAGAAGTCGAGAA
CTTTTTGAAATTCTAAAGAACATCCTATGTAGAAAAGAGTCCAAAGCAAGCACTAGATTA
ATGCTGTCCAGTAGAACTTTCTATTGATCTTACCTGGTGGCTCAGTGGTAAAGAATCTGC
CTGCAATGCAGGAGACCCAAATTCAATCCTTGGGTTGGGAAGATCCCCTGGAGAGGGGCA
TGGCAACCTACTCCAGTATTCTTGCCTGGACAATCCCATGGACAGAGCAGCCAGTTGGGC
TACAGTCCATGGCATCCCGAAGAGTCAGACGCGCCTGAAGTGACTGAGCGTGCATGCAGG
ACTTTCTACAAGGAGAGAAATGCTCGTTTCTGTGCTGTCTAATAGGATAGACACCAGCCG
CGTGCGGCCACTGAGGACCTGAAAAGTGGCTAGTGTGACTATGGAACTGGATTTTAAATC
TTACTTAGTTTTAACTGACTGAATTGTAAGCAGTGGCTGTGGCTAGTGGCTAGCATATTG
GACAGTGTGTCTCTGGATCACTGCTTCCCAACCATGTTCACACCAAGTAAAGGCAGAAAA
TAATAATAATTGTACAGTGGGTGAGGTGCTTGTTACTGGGGACAACTGGCTCAAGGAGTC
CTGCCCTCCTGGTCCCACCCAGCCGCCCCAAGAGTTATGACCCTGAGGGTCAATGTTTTC
AGTGAACGCGGAACCCATTCCAGGCACAACGGCTCTTCATAATGAGGAGTTCCCGGTCAG
CTCTAGCCTCCAAGCCTAGGACACCGAAGTCACTGTGATGAGAAACCTGGCGTAGGACAC
GCACGGGACCTTATCAGTCTTCACATGGTCTCTGACCCCTCCGTGCCCCACAGTTGGTGC
CAGGCTCCGGGGTGAGGCTACCGCGCAAAGGGTGGCTCAGAGCCCAGCCTCACTGAGCAC
GGGGTGGCAGTGAGCCTTCCTGGCCCTCATGGTCAAGGAGCCTGCAGCCCCATGGTCATT
AGGGAGCAGCACCCTGGGCACCGCCACAGAACCCGAGACAGGCTCTGGCCCAGTGAAGGG
GAGCCCAGGGACCCAGAAACCTATCAGGCAGCACTTTGGCGCCATCTCCTGGGCAGATTG
CAGAGTGTCTGTGGGCCGGGAGGAAGCGAGGCCGGGCCTCTGCTGACCATTGGTGGCTCT
CAGAGACCTCGCAGGCCCCATCTGGTCACAGGCTGAGGGACAGCAATAGGGTCCACTCCC
TTCCTGCTGGGGAAGGACACCTTAGGTTGGAAGGGAGGGTGAGATCACAGCGCCGGGGAA
AGGGGAAGGGAGACAGCTCAAGCATGACGTGAGGAAAGGGGAAGGGAGACAGCTCAAGCA
TGACGTGAGTTTGGAATGGGTACCTTCCGGAACCCAGGACCTCGTTCACACCTTCATCGC
TAAACTGCCCCAGGCCGGGGATATACCAGGAGAGAGCAGACACGAGCTTGGCAGTGGCTG
TGATGCAGTGGCTGCGGAAATAGGGTGAAGGGCAATGTCTGGACTGGTCTCTGAGGATGA
GAAGGGTTGGCTGCACCCAGAGAAGGGGAAGGGAATGACTTTTTGGCAGAGGGAGCTGCC
TGGGCTTCAGGCCTGGAGGTGAGAAGGAGGGAGACCCTCTG
>match$1_42855_42868
CAGGGACACCACCC
>match$2_23148_23161
CAGGGCCTCCACTC
>match$3_14713_14726
CAGTGGCTCCTCAC
>match$4_74114_74127
CAGAGTCCCCACTC
>match$5_44364_44379
CGGATAGGCCCTTCCC
>match$6_25159_25174
CTGCCAGCCTCATCTC
>match$7_62772_62787
CTGCTGGGCCCAACCC
>match$8_24412_24454
CTGACTGCTTCCCTCCACCTGCACCCAACACGCCCTCACTTCC
>match$9_94768_94783
CAGCCTGGCTCACCAC
>match$10_1_20
ATCACCAGATATATTTCTCC
>match$11_43694_43708
CTGCTGGCGCGTCGC
>match$12_81164_81177
CAGTGACACAGCCC
>match$13_47376_47389
CAGTGACTCTGCAC
>match$14_9757_9770
CTGGGCCTCAGCCC
>match$15_63388_63401
CAGTGGCACCCCAC
>match$16_20969_20983
CAGATGACACCACCC
>match$17_619_634
GCTCACACATATATAC
>match$18_37768_37782
CAGCTGACTCTTCGC
>match$19_94522_94536
CAGCAGGCCCCACCC
>match$20_75361_75376
GCTCCTTCAGCCAAGC
>match$21_84826_84841
CTGCCTGGCACAGCCC
>match$22_38514_38527
CTGTGACCCAGCCC
>match$23_35228_35243
CAGGCAGGCCCCTCTC
>match$24_20083_20097
CTGCTGGCTCTCCAC
>match$25_93834_93847
CAGAGTCTCTGCCC
>match$26_16259_16273
CAGAGGTCTCCGCAC
>match$27_2317_2332
CAGCCTGTCTCCTCAC
>match$28_30288_30302
CTGTGGTCACACCAC
>match$29_32741_32754
CAGGGGCTCAGCAC
>match$30_48830_48845
CAGTGAGTCTCAGCAC
>match$31_1_20
ATCACCAGATATATTTCTCC
>match$32_91528_91543
CTGACTGCCCCCTCCC
>match$33_94724_94739
CAGCCTGCCCCACCCC
