# Supplementary material for: Genomic prediction and genome-wide association study for dagginess and host internal parasite resistance in New Zealand sheep
Source: BMC Genomics. 2015 Nov 17;16:958. doi: 10.1186/s12864-015-2148-2 (PMC4650926; doi:10.1186/s12864-015-2148-2)
Supplement: Additional file 4: — Summary of quantitative trait loci for resistance to internal parasite traits from published papers, related to regions identified within the current study. Positioned on ovine genome map v3, including chromosome (chr) position (Coordinate, cM), test statistic and significance and quantitative trait loci (SNP or MicroSatellite). (XLSX 13 kb) [file 12864_2015_2148_MOESM4_ESM.xlsx]

## Sheet: Sheet1
Chr	Coordinate (cM)	Trait1	Test	Significance2	SNP	MicoSatellite	Study
1	111.9	AFEC	P value	7.03031e-06	s22519		Current
	110.7	FEC34	LRT	10.66		ADAMST4	Marshall et al 2009 [36]
1	154.6	DAG3	P value	6.63244e-05			Current
	157.3	hWEC	F	3.93	OAR1_169609478		Kemper et al 2011 [11]
	145.1-160.4	LFEC1	P value	0.016		INRA006-BMS574	Gutiérrez-Gil et al 2009 [35]
2	129.9	AFEC	P value	4.77407e-05	OAR2_138309230		Current
	134.6	FEC12	LRT	5.89		CSRD2105	Marshall et al 2009 [36]
	128.7	tWEC	F	4.86	s17545		Kemper et al 2011 [11]
	117.9-133.9	NEM sept	F	3.06		BM81124-CP79	Davies et al 2006 [33]
	130.7	NFEC20/NFEC	P value	1.94E-05/9.94E-05	s72883		Riggio et al 2013 [39]
	73.4-137.9	LATRICH	LOD	1.63		BMS1341-HH30	Crawford et al 2006 [32]
3	138.4	DAG8	P value	4.47702e-05	s73301		Current
	138.6-150.3	IgA activity	F	2.48		KD103-LYZ	Davies et al 2006 [33]
3	198	FEC1/FEC2	P value	7.89E-05 - 3.62E-05	OAR3_213095922_X		Current
	193.3-?	NEM aug	F	3.43		BM6433-BMS772	Davies et al 2006 [33]
	200.4	IgA	P value	9.21e-05	OAR3_215619424		Riggio et al 2013 [39]
	?-218.4	EosDiff2	LOD	2.2		CSAP019-MAF23	Dominik et al 2010 [34]
4	87.7	AFEC	P value	4.45981e-05	OAR4_93103283		Current
	83.2-83.7	FEC selection lines	Fst	0.4264	OAR4_88693058_X		McRae 2012 [12]
	84.8	IgA	P value	1.07e-05	OAR4_90051359		Riggio et al 2013 [39]
6	111.7	AFEC	P value	5.79184e-05	OAR6_126775675		Current
	112.3	FEC34	LRT	5.11		JMP12	Marshall et al 2009 [36]
7	45.2	FEC1	P value	3.0573e-06	s65809; OAR7_49957523		Current
	43.1-48.5	FEC/NEM	LRT	10.94/9.62	OAR7_47757823-OAR7_53605138		Riggio et al 2014 [40]
	46.2-46.4	FEC_a/FEC12t	Threshold	*/**			Sallé et al 2012 [41]
	44-81	FEC12/FEC34	LRT	4.55-10.98		CSAP35E-CYP19B	Marshall et al 2009 [36]
	81-54-82.04	FEC selection lines	Fst	0.32-0.15			McRae 2012 [12]
8	71.1	DAG8	P value	6.17e-05	OAR8_76325701		Current
	71.4-73.4	SFEC24	P value	8.19E-05/8.87E-05	OAR8_76576205: OAR8_78880291.1		Riggio et al 2013 [39]
11	35.1	FEC1/AFEC	P value	4.01E-05 - 3.32E-06	OAR11_37440114		Current
	37.03	FEC12	LRT	5.39		VIL2L2	Marshall et al 2009 [36]
12	58.2	FEC2	P value	5.78406e-05	s52732		Current
	54.0-59.4	FEC/NEM	LRT	10.80/9.78	OAR12_60135274-s50610		Riggio et al 2014 [40]
	55-59	FEC12t/FEC34t/FEC_a	Threshold	**/*/**			Sallé et al 2012 [41]
	56.7-62.2	FEC/NEM	LRT	9.32/11.60	OAR12_63132677-OAR12_68810185		Riggio et al 2016 [40]
15	40.2	DAG3/DAG8	P value	5.04E-06 - 2.72E-10	s22390		Current
	41.6	tWEC	F	8.11	OAR18_65175223		Kemper et al 2011 [11]
	43.2	FEC12t	Threshold	*			Sallé et al 2012 [41]
	27.1-46.5	AVFEC		0.000268		BMS1004-JAB8	Silva et al 2012 [38]
25	19	FEC1	P value	7.50368e-05	s12866		Current
	18.7	WC_total/adult	F	2.84 - 3.6			Marshall et al 2013 [37]
25	41.2	AFEC	P value	9.71767e-05			Current
	40.7-41.4	SexRt/ PCV2c	Threshold	*/**			Sallé et al 2012 [41]
	39.57-40.32	FEC selection lines	Fst	0.53-0.14	OAR25_41988307		McRae 2012 [12]
26	15.95	FEC1	P value	3.98674e-05	OAR26_18919058		Current
	15.04	FEC34	LRT	4.45		LS41	Marshall et al 2009 [36]
	15.04	PCVD/FEC/WC_total/WC_adult	F	2.94 - 4.71		LS41-CSRD163	Marshall et al 2013 [37]
26	21.5	FEC1/FEC2/AFEC	P value	8.38E-08 - 2.18E-11	OAR26_25273391		Current
	26.7-31.3	WC_imm	F	2.17		CSSM43-JMP58	Marshall et al 2013 [37]
1 Current study: FEC1, FEC2, AFEC: faecal egg count in summer autumn and as adult; DAG3, DAG8: dag score at 3 and 8 months;
Marshall et al 2009: FEC12, FEC34: correct faecal egg count after first and second challenge;
Kemper et al 2011: hWEC: Haemonchus contortus worm egg count; tWEC: total worm egg count;
Gutiérrez-Gil et al 2009: LFEC: log transformed FEC at approximately day 60;
Davies et al 2006: NEM aug, NEMsept: Nematodirus spp egg count in August and September; IgA: immunoglobulin A;
Riggio et al 2013: NFEC20: Nematodirus FEC at 20 weeks; NFEC: Nematodirus FEC; SFEC24: Strongyles FEC at 24 weeks;
Crawford et al 2006: LATRICH: log transformed estimates of Trichostrongylus spp adults and late stage larvae;
Dominik et al 2010: EosDiff2: eosinophil change in second infection;
Riggio et al 2014: FEC: Strongyles; NEM: Nematodirus spp. Analysed as a repeatable trait across all ages for the different populations.
Sallé et al 2012: FEC_a: FEV within-animal physiological variation accounted for in the analysis; FEC12t: FEC after first challenge, fourth root transformed; FEC34t: FEC after second challenge, fourth root transformed ; SexRt: sex ratio in adult worm population, fourth root transformed; PCV2c: packed cell volume after second challenge, corrected;
Silva et al 2011: AVFEC: Average final FEC from measurements on two consecutive days at the end of pasture challenge;
Marshall et al 2012: WC_total: Worm count total at necropsy; WC_adult: count of adult worms at necropsy; PCVD: packed cell volume decline; WC_imm: immature worm count at necropsy.
2 Threshold: * suggestive threshold, ** 5% genome-wide significance
